# Supplementary material for: USP18 promotes nasopharyngeal carcinoma radioresistance via TRIM29 oligomerization and ubiquitination
Source: Cell Death Differ. 2025 Nov 11;33(5):988–1003. doi: 10.1038/s41418-025-01615-3 (PMC13156314; doi:10.1038/s41418-025-01615-3)
Supplement: Supplementary file 3 — Source data [file 41418_2025_1615_MOESM3_ESM.xlsx]

## Sheet: Fig. 1
Fig. 1C
Normalized USP18 expression
IR resistant	1.44742	1.32784	1.29933	0.723474	1.80891
IR sensitive	1.05427	0.722429	0.623761	0.943725	0.531776
Fig. 1D
Relative USP18 mRNA expression
NP69	0.946058	1.07923	0.97942
SUNE1	2.08493	2.08493	1.93187
HONE1	1.28639	1.31342	1.42734
HK1	1.39797	1.49831	1.39797
S18	1.81924	1.92297	1.92297
CNE1	2.47369	2.4909	2.56093
5-8F	1.64718	1.6358	1.56917
6-10B	2.48515	2.4005	2.7384
Fig. 1G
Survival fraction after IR
HK1
dose(Gy)	NC			KO1			KO2
0	0.936416	1.09249	0.971098	1	1.05	0.95	0.992308	0.969231	1.03846
2	0.825434	0.809249	0.744509	0.77	0.746667	0.84	0.710769	0.667692	0.646154
4	0.518675	0.569277	0.493373	0.385	0.35	0.4025	0.315789	0.363158	0.347368
6	0.196084	0.158133	0.253012	0.16625	0.13125	0.14	0.110526	0.126316	0.134211
8	0.0527108	0.048494	0.0548193	0.035	0.0320833	0.0379167	0.0289474	0.0263158	0.0342105
Fig. 1H
Apoptosis rate (%)
HK1
	NC			KO1			KO2
Ctrl	3.49	3.98	3.92	4.96	4.81	4.65	5.07	4.86	4.71
IR	16.21	16.12	15.92	25.6	24.44	26.38	24.86	24.14	24.92
Fig. 1I
The number of γH2AX foci
HK1
	NC										USP18-KO1										USP18-KO2
0h	5	3	2	4	4	2	4	2	1	3	4	3	4	5	5	3	3	5	3	3	5	3	2	4	4	2	6	4	5	4
0.5h	34	35	35	36	37	36	34	33	36	36	45	48	47	42	44	47	42	44	43	47	40	42	42	45	46	42	47	44	47	42
4h	23	25	22	25	24	20	22	19	23	25	32	30	33	28	32	31	29	32	30	29	32	30	33	31	31	32	29	30	31	32
Fig. 1J
Tail moments of comet assay
HK1
	NC																				USP18-KO1																				USP18-KO2
0h	1.04883	1.32896	1.64387	2.08594	0.726903	1.21523	1.12096	1.67385	2.1792	2.69458	0.716913	1.41394	1.48568	1.36962	1.52111	2.40806	2.37862	1.42931	1.39092	1.55492	1.00901	3.98072	2.47753	2.22963	1.33292	1.7227	1.90246	1.12194	3.8596	2.4531	2.47625	3.19771	1.7899	1.23913	0.818649	1.01258	1.88324	1.39162	1.61831	2.36203	1.48283	2.61469	1.67048	1.00287	0.682872	2.84871	0.704334	2.03099	1.62396
0.5h	33.0075	27.0821	22.873	35.0646	35.8753	43.5967	36.893	27.1163	29.0114	34.8531	39.9592	34.6412	36.1477	31.6437	30.7677	32.8942	38.6203	34.375	34.8686	26.4435	52.4726	43.4872	44.2128	39.5945	47.8259	46.0023	44.7884	45.0859	45.2565	46.2837	52.6744	63.1636	55.4927	68.446	51.3372	51.4643	49.1887	51.1172	53.7846	44.6497	61.1382	49.4649	64.1907	50.4734	46.7071	55.4498	45.0647	56.5729	62.3022
4h	7.56336	8.66715	8.56414	6.46726	4.74835	4.83641	5.68669	4.13775	6.22603	6.76739	6.96305	6.1359	6.64734	5.20527	5.40277	7.54046	8.91051	5.89746	6.00921	8.22605	6.17036	7.84606	8.09211	8.3907	15.0442	9.18218	11.3694	7.26769	11.5977	15.3628	13.6251	12.7127	11.7157	12.5378	9.80929	12.1948	7.99652	12.9176	6.02828	8.3907	6.47786	7.00171	12.7833	6.88376	8.68514	7.88972	8.71308	8.94262	10.5254
Fig. 1L
Tumor volume (mm3)
	NC						USP18-KO						NC+IR						USP18-KO+IR
7day	63.7839	79.8891	42.4205	116.192	106.742	76.4478	98.5959	22.8888	106.675	20.861	96.2401	51.2404	180.116	115.355	58.9406	88.2026	27.8819	105.29	54.5511	85.6677	76.6357	96.5451	137.126	50.458
9day	271.928	278.737	122.827	292.724	265.134	105.608	122.203	107.398	152.485	103.762	155.641	116.694	320.278	148.047	73.5187	109.747	46.327	144.483	43.3635	68.7541	64.3534	86.05	136.027	60.9755
11day	358.477	370.123	128.629	384.809	313.8	390.781	290.921	141.813	307.803	196.448	362.319	260.576	299.482	243.929	193.009	201.332	143.034	217.448	49.6742	106.975	96.8366	125.626	156.653	78.4317
13day	597.134	565.128	601.265	413.383	533.124	497.478	314.664	272.026	612.504	520.803	433.944	536.088	327.577	299.257	235.495	241.298	198.05	296.387	71.6352	122.58	94.1432	123.921	142.772	79.5339
15day	807.433	803.081	675.662	500.132	763.731	703.906	494.118	415.892	718.072	685.362	624.15	643.353	406.215	400.673	208.586	319.926	208.74	333.85	86.1184	114.841	108.722	166.841	183.11	83.6725
17day	1010.12	867.312	945.747	705.885	943.737	948.437	694.322	583.484	1007.83	987.979	843.522	860.499	548.144	475.808	322.888	370.785	196.165	364.816	163.716	224.899	147.482	326.329	293.083	140.966
19day	1053.6	985.284	1192.19	714.25	1285.68	1125.32	807.268	782.606	1157.53	1172.53	928.728	1128.88	625.321	573.671	420.495	571.044	300.597	420.611	240.295	270.13	211.956	438.43	309.236	157.283
21day	1130.1	1298.66	1411.41	1088.37	1477.94	1265.84	904.384	1139.72	1396.07	1444.64	988.15	1382.22	713.268	682.321	613.31	679.047	430.493	667.258	313.72	354.563	187.273	550.127	371.91	130.179
Fig. 1M
Tumor weight (g)
	NC						KO
NC	1.352	0.959	0.865	1.199	1.061	1.015	0.954	1.307	0.992	0.76	1.04	1.228
IR	0.464	0.496	0.329	0.529	0.384	0.524	0.093	0.3	0.251	0.311	0.154	0.393
[truncated: 11 more columns]

## Sheet: Fig. 2
Fig. 2D
	#1	#2	#3	#4	#5	#6	#7	#8	#9	#10	#1	#2	#3	#4	#5	#6	#7	#8	#9	#10
Photobleaching time(s)	Relative fluorescence intensity of USP18-YFP										Relative fluorescence intensity of TRIM29-CFP
0	1	0.999817	1	1	1.00004	1.00015	1.0003	1.00016	1.00001	0.999995	1	1.00162	1	1	1.00027	1.00008	1.00019	1.00034	1.00012	1.00005
8.51706	0.837648	0.919331	0.98237	0.934085	0.928218	0.94988	0.844519	0.857942	1.00001	0.973023	1.21186	1.03553	0.978303	1	1.00348	0.966084	1.0136	0.946425	1.00204	1.01251
17.0659	0.805286	0.919778	0.796768	0.812663	0.871456	0.935204	0.692248	0.789623	0.884612	0.954403	1.21308	1.01057	1.01923	1.09545	1.1148	0.957379	1.14499	1.00872	0.986241	1.04672
25.5989	0.683387	0.901445	0.87953	0.917606	0.822372	0.832784	0.73793	0.794735	0.839456	0.859267	1.13075	0.993619	1.07718	1.11023	1.05379	0.93831	0.994825	0.909287	0.95194	1.08071
34.1636	0.737864	0.801284	0.906464	0.779705	0.785183	0.829662	0.597372	0.692024	0.821895	0.816383	1.24455	1.00963	1.11755	1.06591	1.0859	0.967328	1.05382	1.07222	1.03634	1.13214
42.8554	0.778857	0.749415	0.771303	0.688638	0.733541	0.770646	0.65828	0.672504	0.770155	0.803292	1.21186	1.036	1.06454	0.967045	1.08911	1.00547	0.911699	1.04227	1.02478	1.07187
51.5472	0.662891	0.689051	0.746817	0.741544	0.719237	0.725993	0.576288	0.677152	0.83193	0.729598	1.28571	1.06237	1.08349	1.01932	0.994381	1.00173	1.26029	0.908089	1.03133	1.05964
60.2073	0.776699	0.863437	0.833497	0.65915	0.694695	0.765649	0.502495	0.659491	0.693014	0.719216	1.23487	1.07697	1.11288	1.00455	1.02114	1.01521	1.01896	0.915277	1.02208	1.12715
68.7879	0.817691	0.645678	0.779628	0.580225	0.633567	0.791254	0.643053	0.601861	0.719355	0.701611	1.38378	1.07697	1.13485	0.960227	1.057	1.02578	1.07527	0.923663	1.06294	1.07685
77.3367	0.669903	0.700677	0.735553	0.566349	0.619866	0.674471	0.522407	0.601396	0.762002	0.64383	1.36925	1.02564	1.15133	0.8375	1.04469	1.02288	1.0136	0.874545	1.06486	1.07731
85.8856	0.659115	0.699782	0.70666	0.642671	0.595475	0.702262	0.564575	0.541442	0.675767	0.647892	1.43947	1.06237	1.18759	0.939773	1.16189	1.05811	1.09672	0.789486	1.14387	1.10359
94.4503	0.627292	0.630475	0.788932	0.51778	0.540971	0.733487	0.481411	0.428042	0.668241	0.653309	1.32324	1.06614	1.22796	0.854545	1.04897	1.09397	1.0136	0.81704	1.19282	1.11107
103.11	0.63754	0.555354	0.749265	0.533391	0.522	0.683839	0.510694	0.428971	0.661656	0.625773	1.57022	1.09957	1.27245	0.984091	1.09393	1.08029	1.12354	0.838605	1.18357	1.20849
111.77	0.618123	0.5795	0.680215	0.515178	0.566717	0.721621	0.387706	0.487995	0.67169	0.567089	1.41525	1.05342	1.29552	0.969318	1.09071	1.08257	0.957284	0.785892	1.23136	1.06439
120.335	0.622438	0.609012	0.743389	0.565481	0.513569	0.683839	0.32914	0.506121	0.62967	0.562349	1.57264	1.02941	1.26476	0.892045	1.09874	1.01811	0.900973	0.724794	1.19628	1.1378
128.868	0.622438	0.604093	0.816846	0.449263	0.491587	0.654174	0.449786	0.398297	0.695522	0.498587	1.45642	1.10146	1.34716	0.955682	1.14851	1.12423	0.903655	0.75714	1.23984	1.16544
137.417	0.690939	0.56072	0.726249	0.508239	0.484661	0.674471	0.371307	0.482883	0.534655	0.524656	1.36683	1.15137	1.3521	0.888636	1.06396	1.06226	0.900973	0.759536	1.19821	1.177
145.982	0.59493	0.600963	0.8095	0.416305	0.494297	0.616704	0.359594	0.415958	0.608033	0.508857	1.65738	1.10711	1.34441	0.8625	1.14905	1.11159	0.933151	0.802664	1.23714	1.1847
154.546	0.618662	0.670718	0.677767	0.399827	0.494748	0.665728	0.352566	0.45918	0.579184	0.503891	1.63438	1.09204	1.37215	0.884091	1.13514	1.10288	0.863433	0.687656	1.23906	1.1736
163.127	0.596548	0.56385	0.673849	0.469211	0.465389	0.606399	0.334997	0.359258	0.54908	0.498926	1.67554	1.13536	1.37984	0.870455	1.12122	1.05832	0.836618	0.650518	1.34929	1.23205
171.803	0.5863	0.618402	0.77522	0.446661	0.481951	0.522403	0.339682	0.417352	0.53685	0.476919	1.67676	1.12076	1.3738	0.855682	1.11052	1.0892	1.04041	0.702032	1.209	1.14143
cell#	1	2	3	4	5	6	7	8	9	10
FRET Efficacy	26.5121	14.7791	27.1217	13.9152	13.9106	11.0435	16.1276	11.3229	25.7732	18.8305

## Sheet: Fig. 4
Fig. 4C
	#1	#2	#3	#4	#5	#6	#7	#8	#9	#10	#1	#2	#3	#4	#5	#6	#7	#8	#9	#10
Photobleaching time(s)	Relative fluorescence intensity of TRIM21-YFP										Relative fluorescence intensity of TRIM29-CFP
0	1.00104	1.00007	0.999969	1.00001	1.00003	0.999987	1.0002	0.999986	1.00003	0.999973	1	1.00003	1.00005	1.00198	1.00819	1.00018	1	1.00056	1.00022	1.00031
8.34012	0.723404	0.88634	0.886152	0.997658	0.701105	0.664497	0.603807	0.689054	0.64521	0.730931	1.05872	1.08115	1.19904	1.07157	0.903172	1.06325	1.04762	1.19511	1.12179	1.08516
16.8232	0.548602	0.865192	0.830423	0.903581	0.610437	0.49108	0.471939	0.571677	0.729732	0.644468	1.02809	1.1104	1.08424	1.13071	1.09221	1.22545	0.952381	1.08394	1.05548	1.03604
25.2745	0.45258	0.828847	0.795806	0.894019	0.512527	0.372062	0.384615	0.505039	0.681613	0.557389	1.01106	1.14498	1.02811	0.991546	0.924176	1.04523	1.38095	1.27849	1.07206	1.08963
33.7735	0.401474	0.789002	0.778103	0.848642	0.460582	0.308642	0.341641	0.46619	0.69835	0.61818	1.02128	1.22211	1.16588	1.30467	1.19723	1.00018	1.04762	1.25069	1.0389	1.00924
42.2408	0.349465	0.749506	0.709131	0.853828	0.436656	0.282993	0.323195	0.366786	0.590815	0.521448	1.08851	1.10109	1.06638	1.07504	1.15522	1.08128	1.42857	1.19511	1.04996	1.03157
50.6921	0.338896	0.721705	0.719097	0.866874	0.351182	0.245152	0.322998	0.390427	0.517591	0.542191	1.08511	1.19684	0.964335	1.28031	1.23924	0.973148	1.33333	1.36187	1.15495	1.17447
59.1752	0.313934	0.63193	0.643633	0.801724	0.338432	0.215486	0.254121	0.386833	0.519264	0.513644	1.02043	1.36706	1.17863	0.967192	1.34426	1.2705	1.38095	1.27849	1.21574	1.00031
67.6106	0.299263	0.609451	0.66763	0.758616	0.328358	0.192303	0.241954	0.324204	0.532654	0.502759	1.04255	1.38833	1.10975	1.15506	1.13422	0.928095	1.42857	1.25069	1.28205	1.27718
76.0778	0.271172	0.583471	0.598329	0.771419	0.303802	0.161791	0.21821	0.293788	0.531399	0.456344	1.02128	1.30589	1.19394	1.1655	1.38626	1.08128	1.38095	1.33407	1.06101	1.01371
84.5768	0.26116	0.542224	0.569744	0.740222	0.312931	0.14967	0.223312	0.286323	0.488719	0.446076	0.986383	1.33248	1.14036	1.07504	1.40727	1.10831	1.52381	1.25069	1.06653	1.10302
93.0599	0.256014	0.525488	0.542666	0.727013	0.272005	0.135295	0.19741	0.254248	0.478677	0.491874	0.98383	1.38568	1.20414	1.11331	1.0271	1.00739	1.52381	1.38966	1.09416	1.29505
101.543	0.252607	0.493135	0.50818	0.729201	0.251069	0.121977	0.171115	0.253971	0.407545	0.441557	1.06383	1.30855	1.29854	1.24552	1.09221	1.15336	1.47619	1.44525	1.18811	1.18787
110.026	0.208525	0.479199	0.520965	0.712752	0.271218	0.108589	0.168956	0.248441	0.50713	0.487561	1.04255	1.56919	1.23986	1.14463	1.15522	1.00198	1.02857	1.47304	1.11627	1.10749
118.509	0.213878	0.449368	0.500902	0.708538	0.231708	0.0952704	0.199176	0.24775	0.508385	0.426976	0.993191	1.37637	1.29343	1.05069	1.13422	1.20742	1.42857	1.50083	1.0168	1.13875
126.961	0.197886	0.412533	0.489167	0.669643	0.248865	0.101471	0.164639	0.233786	0.43265	0.397607	1.04426	1.42025	1.17863	1.31858	1.0292	1.00018	1.2381	1.2229	1.16048	1.2236
135.428	0.211167	0.392995	0.473759	0.674262	0.244458	0.0957637	0.138148	0.228947	0.407963	0.422868	1.03319	1.49206	1.27558	1.28031	1.13422	1.02721	1.85714	1.30628	1.20469	1.2102
143.879	0.19295	0.369326	0.428586	0.622078	0.218328	0.0916062	0.155612	0.217611	0.494577	0.447719	1.09191	1.57717	1.24751	1.1655	1.17622	1.0182	1.2381	1.27849	1.271	1.14321
152.362	0.184884	0.374298	0.444977	0.632369	0.190466	0.0770901	0.171703	0.218717	0.480769	0.445665	1.13787	1.36041	1.12761	1.21421	1.15522	1.03622	1	1.11173	1.09969	1.34417
160.829	0.194201	0.357701	0.396592	0.630586	0.202115	0.0784995	0.14011	0.208486	0.378674	0.402125	1.10894	1.41759	1.07914	1.29423	1.21823	1.00919	1.33333	1.00056	0.94496	1.28165
169.297	0.18697	0.331441	0.38656	0.614299	0.187948	0.0791337	0.104592	0.202679	0.357334	0.423074	1.0817	1.55456	1.22455	1.30467	1.28124	1.00919	1.38095	1.19511	0.994695	1.3397
cell#	1	2	3	4	5	6	7	8	9	10
FRET Efficacy	11.919	24.9749	18.5864	16.1017	19.4444	17.4757	20	16.6667	17.7083	17.3432

## Sheet: Fig. 5
Fig. 5I					Fig. 5M
RMSD of BackBone(Å)in 350ns					TRIM29 nuclear/cytoplasmic fluorescence ratio
Model without Ubi		Model with Ubi			SUNE1
Frame	RMSD	Frame	RMSD		NC	0.57008	0.481854	0.505886	0.456279	0.417931	0.523295	0.348915	0.423072	0.457685	0.408838	0.493315	0.573117	0.477144	0.539476	0.437894	0.374322	0.396877	0.419163	0.64388	0.562225
1	0	1	0		NC+IR	0.621641	0.50789	0.722951	0.562283	0.508354	0.856877	0.733521	0.856757	0.657986	0.669403	0.625645	0.513296	0.640119	0.741587	0.615709	0.767511	0.473784	0.538371	0.757477	0.786345
2	1.486	2	1.7352		USP18-KO	0.514777	0.529609	0.592602	0.539771	0.372979	0.54667	0.477214	0.392808	0.451219	0.546753	0.370645	0.397247	0.377322	0.595285	0.40728	0.462481	0.615083	0.469265	0.520827	0.450554
3	1.8864	3	2.3919		USP18-KO+IR	0.463178	0.591085	0.63442	0.56758	0.409519	0.589962	0.466956	0.425478	0.378506	0.34595	0.528646	0.460912	0.382573	0.594681	0.364448	0.337779	0.517003	0.55517	0.460282	0.510333
4	1.9388	4	2.5161		HK1
5	2.0392	5	2.3635		NC	0.522224	0.269348	0.392406	0.421753	0.571187	0.455623	0.502627	0.426443	0.403356	0.268475	0.326742	0.548747	0.575997	0.463953	0.395281	0.488183	0.416688	0.486567	0.336075	0.354426
6	2.1652	6	2.6348		NC+IR	0.876233	0.603238	0.728659	0.850553	0.552411	0.801255	0.766466	0.570142	0.593164	0.708863	0.775999	0.766665	0.714223	0.545808	0.590568	0.968813	0.625801	0.542779	0.696145	0.747496
7	2.2437	7	3.1982		USP18-KO	0.235496	0.381847	0.481369	0.367344	0.432649	0.494342	0.423157	0.656805	0.594185	0.479633	0.345078	0.622882	0.600398	0.500529	0.594784	0.234615	0.379629	0.608423	0.647681	0.408411
8	2.3841	8	3.2262		USP18-KO+IR	0.423672	0.677801	0.361916	0.399543	0.579872	0.585325	0.544045	0.415903	0.404431	0.308787	0.465928	0.487437	0.416073	0.488593	0.52566	0.698221	0.471467	0.414363	0.465593	0.378166
9	2.4588	9	3.3122
10	2.253	10	3.9423
11	2.0844	11	4.5011
12	2.0893	12	4.1699
13	2.434	13	4.1526
14	2.8226	14	4.6808
15	2.9067	15	4.8002
16	2.3043	16	4.945
17	2.2249	17	5.1435
18	2.6335	18	5.37
19	2.3379	19	5.2054
20	2.0293	20	5.2099
21	2.0446	21	5.4333
22	1.7706	22	5.477
23	1.8734	23	5.8886
24	1.8641	24	5.9334
25	1.8848	25	6.6606
26	2.122	26	6.576
27	2.7366	27	6.7503
28	2.834	28	7.4179
29	2.3328	29	7.1814
30	3.1097	30	6.8073
31	3.1487	31	7.2438
32	3.2678	32	7.0033
33	3.8355	33	6.8225
34	3.9915	34	6.9204
35	4.2094	35	6.7335
36	5.2062	36	6.4348
37	6.1866	37	6.5008
38	6.1808	38	6.5926
39	6.056	39	6.6016
40	5.7933	40	6.8356
41	6.2461	41	6.8613
42	6.5615	42	6.6639
43	6.6427	43	6.7488
44	7.0213	44	6.5118
45	7.02	45	6.9035
46	8.1402	46	6.9784
47	8.4403	47	7.314
48	8.4273	48	7.1036
49	9.1456	49	6.5896
50	9.1888	50	7.4188
51	9.4063	51	7.6843
52	10.4977	52	8.0778
53	10.4303	53	8.2896
54	10.551	54	8.0032
55	10.8954	55	8.182
56	10.3625	56	8.0577
57	10.6131	57	8.2917
58	10.3926	58	8.9602
59	10.7775	59	8.7145
60	10.8647	60	8.6522
61	10.1865	61	8.6544
62	10.3714	62	8.387
63	10.1521	63	8.7958
64	10.292	64	9.1284
65	9.9553	65	9.0649
66	9.4465	66	8.6635
67	10.0276	67	8.2426
68	9.6342	68	8.6027
69	9.4795	69	8.9079
70	8.9955	70	8.5814
71	9.3669	71	8.8225
72	9.2839	72	8.8964
73	9.653	73	8.9395
74	9.3593	74	9.0052
75	9.0671	75	8.8428
76	8.775	76	8.9521
77	9.3205	77	9.0019
78	9.3865	78	9.074
79	9.4246	79	9.1848
80	9.6747	80	9.4238
81	10.1089	81	8.8909
82	9.9558	82	9.4283
83	9.9762	83	9.7098
84	9.2674	84	9.7219
85	9.452	85	9.7416
86	9.2841	86	10.0491
87	8.9829	87	10.1263
88	9.2923	88	10.32
89	9.2077	89	10.5729
90	8.8637	90	10.1219
91	8.9675	91	9.7661
92	9.6378	92	9.9334
93	9.2988	93	10.495
94	9.0263	94	10.375
95	9.4136	95	10.2259
96	9.2405	96	10.2139
97	9.4552	97	10.6183
98	8.7487	98	10.6192
99	8.5614	99	10.7291
100	7.9796	100	10.6501
101	8.8516	101	10.5969
102	9.5042	102	10.4514
103	9.8534	103	10.3221
104	10.0123	104	10.2608
105	9.8948	105	10.7089
106	9.7759	106	10.4922
107	9.8833	107	10.3534
108	9.6337	108	10.3933
109	9.9096	109	10.4492
110	10.2486	110	10.3229
111	9.6568	111	10.599
112	9.7434	112	10.6594
113	9.6163	113	11.1173
114	9.3898	114	11.2289
115	9.1366	115	11.0681
116	9.1959	116	11.1022
117	9.5015	117	11.5847
118	9.9392	118	11.7944
119	9.8883	119	11.504
120	10.0448	120	11.4781
121	10.1958	121	11.0682
122	11.2153	122	11.5513
123	11.542	123	11.7771
124	11.5953	124	11.3472
125	11.5633	125	11.2452
126	11.3053	126	10.6625
127	11.0789	127	10.6093
128	11.1963	128	10.8956
129	11.4131	129	10.8019
130	11.1696	130	11.138
131	11.1103	131	11.1186
132	11.2442	132	11.6105
133	11.4314	133	11.3172
134	11.4487	134	11.3048
135	11.625	135	11.3111
136	11.9404	136	11.463
137	12.1443	137	11.6729
138	12.17	138	11.6534
139	11.8441	139	11.471
140	12.2177	140	11.7651
141	12.3187	141	11.7283
142	12.1696	142	11.8615
143	12.1995	143	11.8517
144	12.2225	144	11.9861
145	12.5216	145	12.0687
146	12.4633	146	12.3278
147	12.6075	147	11.7382
148	12.7161	148	11.3786
149	12.3851	149	11.7095
150	12.5587	150	12.1105
151	12.6128	151	11.859
152	12.9933	152	11.9054
153	13.145	153	12.0329
154	13.4669	154	11.9745
155	13.0929	155	12.1126
156	12.8707	156	11.9586
157	12.9588	157	12.213
158	13.074	158	12.2103
159	13.0507	159	11.7433
160	12.9943	160	12.0668
161	12.6926	161	11.8626
162	12.5117	162	11.7687
163	12.2322	163	11.6601
164	12.0276	164	11.5834
165	11.717	165	11.6272
166	11.758	166	11.6899
167	11.3256	167	11.7264
168	11.3837	168	11.5628
169	11.3803	169	11.8495
170	11.204	170	11.7126
171	11.2094	171	11.4953
172	11.2817	172	11.4886
173	10.9408	173	11.6555
174	10.324	174	11.326
175	10.1894	175	11.0039
176	9.8345	176	11.2757
177	9.8305	177	11.1782
178	10.053	178	11.1396
179	10.0664	179	11.0406
180	10.082	180	11.0931
181	10.428	181	10.8285
182	10.3094	182	10.9743
183	10.0713	183	10.7015
184	10.241	184	10.6472
185	10.3698	185	10.7864
186	10.1057	186	11.0667
187	10.132	187	11.0996
188	10.4037	188	10.9269
189	10.597	189	11.1417
190	10.8337	190	11.661
191	10.1083	191	11.6514
192	10.5946	192	11.7028
193	10.7601	193	11.4521
194	10.8714	194	11.6361
195	11.1931	195	11.6621
196	11.1186	196	12.0748
197	11.1681	197	11.7296
198	11.8747	198	11.9715
199	11.9381	199	12.5459
200	11.9351	200	12.551
201	12.7561	201	12.993
202	12.8596	202	12.7565
203	12.9314	203	12.5879
204	12.4384	204	12.4331
205	11.9685	205	12.7574
206	11.1229	206	12.6111
207	11.1546	207	12.2783
208	11.0817	208	12.538
209	10.5075	209	12.4848
210	10.3335	210	12.1865
211	10.9694	211	12.3225
212	10.9101	212	12.8805
213	10.9256	213	12.9403
214	10.8263	214	12.6538
215	10.9281	215	12.9611
216	11.3813	216	13.058
217	11.9937	217	12.8399
218	11.794	218	12.6161
219	12.4517	219	12.4907
220	12.6252	220	12.6655
221	12.359	221	12.414
222	12.1546	222	12.1883
223	11.3294	223	12.6078
224	11.7919	224	12.5959
225	11.7982	225	12.5473
226	11.4874	226	12.384
227	11.504	227	11.9055
228	12.0796	228	12.0365
229	12.1539	229	12.3997
230	11.7342	230	12.3981
231	11.6302	231	12.4781
232	12.1939	232	12.5223
233	12.612	233	12.6089
234	12.9859	234	12.6531
235	13.0093	235	12.495
236	12.6641	236	12.4509
237	12.6674	237	12.1877
238	12.6493	238	11.804
239	12.6094	239	11.8137
240	13.467	240	12.2237
241	13.7306	241	12.4924
242	13.4902	242	12.6498
243	13.4477	243	12.6899
244	13.1693	244	12.4326
245	13.6811	245	12.4866
246	13.5911	246	12.3954
247	13.884	247	12.6877
248	14.1091	248	12.778
249	14.1252	249	12.8278
250	14.4839	250	13.0529
251	14.3429	251	13.1485
252	15.0083	252	12.9832
253	14.7937	253	12.8302
254	14.6488	254	12.8286
255	15.0432	255	12.7502
256	14.8731	256	12.999
257	14.4925	257	13.2651
258	13.8658	258	13.1249
259	13.6578	259	13.2446
260	14.5254	260	12.9264
261	14.4755	261	12.8318
262	14.512	262	12.8069
263	14.498	263	12.8975
264	14.5935	264	12.9026
265	14.99	265	12.7149
266	14.9629	266	12.4088
267	14.4249	267	12.3869
268	14.7932	268	12.3975
269	14.5913	269	12.4871
270	14.37	270	12.7976
271	14.7727	271	12.6043
272	14.2372	272	12.4194
273	14.602	273	11.9718
274	14.4042	274	12.2111
275	14.661	275	12.3801
276	14.6766	276	12.7073
277	14.1328	277	13.0761
278	15.1001	278	13.5828
279	14.9548	279	13.5348
280	14.8854	280	13.5356
281	15.1479	281	13.0505
282	15.2053	282	13.0413
283	15.3664	283	13.0694
284	14.9426	284	12.9211
285	15.2496	285	12.9132
286	15.3726	286	12.8536
287	16.1426	287	13.1962
288	15.9322	288	13.2981
289	15.8448	289	13.4854
290	16.1425	290	13.7014
291	16.5382	291	13.8588
292	16.0687	292	14.2468
293	16.4216	293	14.1121
294	16.7132	294	14.0871
295	17.1512	295	13.8969
296	17.14	296	13.5295
297	17.3442	297	13.762
298	17.2529	298	13.9058
299	16.269	299	13.9586
300	16.0306	300	13.9543
301	16.1764	301	14.1808
302	15.5193	302	13.7702
303	15.7979	303	13.9059
304	15.5092	304	13.6997
305	15.7384	305	13.4511
306	15.6253	306	13.548
307	15.7433	307	13.8969
308	15.6832	308	14.0726
309	15.5832	309	14.2336
310	15.9805	310	13.9587
311	15.746	311	14.3633
312	15.6998	312	14.5856
313	16.038	313	14.1483
314	16.199	314	13.5992
315	15.9469	315	13.9147
316	15.6509	316	14.02
317	16.0734	317	14.2686
318	15.819	318	14.3292
319	15.0037	319	14.2607
320	15.1137	320	14.2464
321	15.2847	321	14.4247
322	15.4353	322	14.397
323	15.7091	323	14.8212
324	16.2577	324	14.9404
325	15.7675	325	14.7145
326	15.9735	326	14.492
327	15.6094	327	14.7454
328	15.787	328	14.7834
329	16.4313	329	14.704
330	16.7948	330	14.5567
331	16.3652	331	14.4565
332	15.8848	332	14.6443
333	15.636	333	14.3933
334	15.8566	334	14.3877
335	15.9479	335	14.7456
336	15.6115	336	14.9306
337	15.3215	337	14.855
338	15.4128	338	14.7961
339	14.8888	339	14.9342
340	14.7111	340	14.7048
341	14.9976	341	14.7452
342	14.7347	342	14.8853
343	14.5883	343	15.0353
344	14.5685	344	14.8494
345	14.964	345	14.9449
346	14.9894	346	14.6971
347	14.8327	347	14.7051
348	14.8563	348	14.6951
349	15.2165	349	14.5449
350	15.1221	350	14.4058
351	15.8098	351	14.6693
352	15.7525	352	14.4738
353	15.3854	353	14.3173
354	15.7079	354	14.2433
355	15.4843	355	13.8207
356	15.3934	356	13.7625
357	15.156	357	13.8324
358	15.2657	358	13.5886
359	15.2139	359	13.6637
360	14.7283	360	13.9352
361	14.8145	361	14.0371
362	14.6434	362	13.6315
363	14.3758	363	13.8775
364	14.962	364	13.5081
365	14.8086	365	13.335
366	14.2846	366	13.305
367	13.6	367	13.6141
368	13.8541	368	13.5221
369	13.4448	369	14.0314
370	13.4246	370	14.2855
371	13.1754	371	14.0615
372	13.4626	372	13.8161
373	14.1185	373	13.798
374	14.4265	374	13.6523
375	13.7886	375	13.5779
376	14.2	376	13.664
377	14.492	377	13.7701
378	14.6046	378	13.7179
379	14.6999	379	13.8788
380	14.8689	380	13.7689
381	14.9955	381	14.0108
382	15.2418	382	14.0753
383	15.281	383	14.1166
384	14.7189	384	13.8121
385	14.8511	385	13.969
386	15.6471	386	14.0006
387	15.3337	387	13.7091
388	15.3884	388	13.8063
389	14.8797	389	13.863
390	14.5588	390	13.9069
391	14.6045	391	13.4901
392	14.5461	392	13.3071
393	15.0693	393	13.5522
394	14.7262	394	13.7002
395	14.6265	395	13.3584
396	14.3891	396	13.4858
397	14.684	397	13.8729
398	14.3677	398	13.3932
399	14.2888	399	13.2946
400	14.0855	400	13.2159
401	14.1816	401	13.2751
402	14.3163	402	13.3651
403	13.9063	403	13.4067
404	14.2541	404	13.3453
405	14.9528	405	13.2204
406	15.2171	406	12.9417
407	15.2845	407	12.6682
408	15.251	408	13.0464
409	14.9176	409	13.1443
410	15.0118	410	12.9726
411	15.458	411	13.0698
412	15.4513	412	12.7041
413	15.7447	413	12.9678
414	15.6752	414	13.1888
415	16.0331	415	13.0249
416	16.2818	416	12.7033
417	16.9605	417	12.6717
418	16.8851	418	13.0177
419	17.2658	419	13.1351
420	17.0521	420	12.984
421	16.8673	421	13.0886
422	16.7985	422	13.1383
423	16.927	423	12.8779
424	16.3794	424	13.2507
425	15.7884	425	13.3057
426	15.7806	426	13.2532
427	15.7988	427	13.0975
428	15.6709	428	13.1028
429	14.8042	429	12.6266
430	14.9242	430	12.9175
431	14.6734	431	12.7771
432	14.6946	432	12.5925
433	15.0912	433	12.474
434	15.5148	434	12.5238
435	15.3929	435	12.6885
436	15.4145	436	12.9739
437	15.4092	437	12.9155
438	15.0098	438	12.9163
439	14.9286	439	13.3197
440	15.5058	440	12.7217
441	15.1759	441	12.608
442	14.9547	442	12.5839
443	14.9293	443	12.5584
444	15.2237	444	12.5913
445	15.0548	445	13.1017
446	14.7159	446	13.1809
447	14.6716	447	13.1756
448	14.85	448	13.2489
449	14.8549	449	13.107
450	15.0876	450	13.3426
451	15.3263	451	13.3398
452	15.1148	452	13.1417
453	14.6365	453	13.1622
454	15.0545	454	13.3507
455	14.7155	455	13.3479
456	14.2447	456	13.4806
457	14.2342	457	13.515
458	13.9069	458	13.555
459	14.3402	459	13.4269
460	13.7231	460	13.4238
461	13.7381	461	13.614
462	13.5959	462	13.6443
463	14.108	463	13.5578
464	14.7058	464	13.4
465	14.3713	465	13.2134
466	14.0937	466	13.5456
467	14.2492	467	13.7392
468	14.7746	468	13.641
469	14.235	469	13.4649
470	14.4222	470	13.3667
471	14.2453	471	13.5648
472	14.5035	472	13.5989
473	14.4886	473	13.3999
474	14.5085	474	13.6968
475	14.6196	475	13.5575
476	14.6453	476	13.3
477	14.5775	477	13.3266
478	14.4253	478	13.2789
479	14.5285	479	13.5101
480	14.6183	480	13.9583
481	14.4533	481	13.7666
482	14.5298	482	13.6026
483	14.4126	483	13.5575
484	14.0394	484	13.6445
485	14.1156	485	13.9514
486	14.3943	486	13.6818
487	14.6115	487	13.6368
488	14.844	488	14.015
489	14.3392	489	14.3516
490	14.1777	490	14.4697
491	14.4541	491	14.4956
492	14.5651	492	14.3315
493	14.4319	493	14.683
494	14.8021	494	14.571
495	14.8749	495	14.2283
496	15.0645	496	14.4175
497	15.4048	497	14.3257
498	15.1309	498	14.4579
499	15.4939	499	14.4781
500	15.7927	500	14.4091
501	15.8604	501	14.7027
502	16.2917	502	14.3988
503	16.7757	503	14.4335
504	16.7697	504	14.2515
505	16.4735	505	14.7036
506	16.6854	506	14.617
507	16.743	507	14.8459
508	17.4321	508	15.0193
509	17.4391	509	14.8692
510	17.0784	510	15.215
511	16.9271	511	15.0365
512	16.3481	512	15.1395
513	16.6173	513	14.8365
514	16.146	514	15.087
515	15.8431	515	15.2121
516	15.8243	516	14.8227
517	15.8947	517	14.797
518	15.8596	518	14.8753
519	15.5626	519	14.9537
520	15.8622	520	14.8341
521	16.1548	521	14.8984
522	15.5866	522	14.9071
523	15.5357	523	14.6122
524	15.3567	524	14.7112
525	16.0462	525	14.9866
526	15.5819	526	14.5478
527	15.6335	527	13.9574
528	16.0404	528	13.6764
529	15.8975	529	13.7706
530	15.4639	530	13.5854
531	15.3489	531	13.3943
532	15.021	532	13.7564
533	14.8818	533	14.1011
534	15.2121	534	14.33
535	15.205	535	14.791
536	15.3964	536	14.4019
537	15.2946	537	14.6387
538	14.9665	538	14.5666
539	15.3644	539	15.1927
540	15.3494	540	15.0413
541	15.7174	541	14.7271
542	15.4062	542	14.5803
543	15.3525	543	14.2973
544	15.661	544	14.3942
545	15.9749	545	14.3475
546	15.4449	546	14.2743
547	15.5776	547	14.161
548	15.3407	548	14.334
549	15.3862	549	14.6731
550	15.2367	550	14.5662
551	15.3216	551	13.8507
552	14.9155	552	14.2064
553	14.9911	553	15.0309
554	15.2272	554	15.144
555	15.4225	555	14.9018
556	15.2611	556	14.77
557	15.0413	557	15.0028
558	15.0858	558	14.8581
559	14.9683	559	15.1281
560	14.7504	560	15.0291
561	14.522	561	15.1696
562	14.3891	562	15.0489
563	14.3615	563	14.5017
564	14.4516	564	14.9754
565	14.514	565	14.8167
566	14.1626	566	14.9031
567	14.5271	567	15.1804
568	14.6707	568	15.0786
569	14.4557	569	15.2374
570	14.6208	570	15.2904
571	15.5016	571	15.469
572	15.8121	572	15.5546
573	15.2697	573	15.8182
574	14.3899	574	15.4911
575	14.8497	575	15.7236
576	14.7473	576	15.6562
577	14.343	577	15.3951
578	14.5201	578	15.6489
579	14.1122	579	16.0902
580	14.621	580	16.3681
581	14.0628	581	15.9917
582	14.2418	582	16.3342
583	13.9153	583	16.256
584	13.796	584	16.0189
585	13.9901	585	15.633
586	14.2173	586	15.4596
587	14.1799	587	15.5087
588	14.4655	588	15.5923
589	14.7736	589	15.5979
590	14.6538	590	15.5605
591	14.6388	591	15.3877
592	14.8774	592	15.6447
593	14.8541	593	16.1794
594	14.547	594	15.5389
595	14.0263	595	15.3215
596	13.6383	596	15.6785
597	13.3966	597	15.544
598	13.326	598	15.4986
599	13.4175	599	15.3817
600	13.0806	600	15.2612
601	13.0181	601	15.6182
602	13.0016	602	15.0226
603	13.6278	603	15.1746
604	13.5335	604	15.0251
605	13.7397	605	15.0847
606	13.8682	606	15.0403
607	14.3036	607	15.0466
608	14.1803	608	15.1932
609	14.3885	609	14.7962
610	14.9198	610	14.7682
611	15.0553	611	14.8806
612	15.3392	612	14.666
613	15.3592	613	14.2238
614	16.0743	614	13.9102
615	16.1896	615	14.6763
616	16.0649	616	14.9349
617	16.1706	617	14.5443
618	16.2351	618	14.9625
619	16.1892	619	14.9914
620	16.1575	620	14.5928
621	16.0004	621	15.0569
622	16.1596	622	15.159
623	16.2763	623	15.5088
624	16.5793	624	15.2765
625	16.0883	625	15.56
626	15.8058	626	15.5235
627	15.743	627	15.5123
628	16.1614	628	15.5501
629	15.9551	629	15.403
630	16.0642	630	15.5155
631	16.2169	631	15.6361
632	15.7403	632	15.9464
633	16.0789	633	16.094
634	16.4789	634	16.0409
635	16.3243	635	16.3808
636	16.3742	636	16.3048
637	16.1727	637	16.2822
638	16.7469	638	16.1841
639	16.4496	639	16.4007
640	15.9884	640	16.104
641	15.7618	641	16.0034
642	15.6384	642	16.2283
643	15.1965	643	16.4233
644	14.9904	644	16.4442
645	14.9534	645	16.6834
646	15.2551	646	16.7252
647	15.6874	647	16.4972
648	15.2029	648	16.4124
649	15.4205	649	16.7454
650	15.746	650	16.5817
651	15.7598	651	16.3098
652	15.8032	652	16.3322
653	16.3859	653	16.7861
654	16.2883	654	16.5829
655	16.5027	655	16.5117
656	16.6163	656	16.2018
657	16.1422	657	16.0574
658	15.7994	658	15.6779
659	15.4761	659	15.9739
660	15.5429	660	16.1646
661	15.6473	661	16.6252
662	15.4273	662	16.5124
663	15.1666	663	16.7497
664	15.1905	664	16.9263
665	15.0541	665	16.8272
666	15.0892	666	16.8827
667	15.4783	667	16.5867
668	15.3225	668	16.4528
669	15.2184	669	16.3433
670	14.8228	670	16.5679
671	14.5623	671	16.2479
672	14.8457	672	16.1433
673	15.0824	673	16.3055
674	15.0084	674	16.1637
675	14.565	675	16.0153
676	14.5088	676	15.6975
677	14.1494	677	15.6333
678	14.1841	678	15.4108
679	14.4843	679	15.3621
680	14.2344	680	15.7892
681	14.2427	681	15.8919
682	14.1461	682	15.9451
683	13.9291	683	16.2302
684	13.9342	684	16.398
685	14.0788	685	16.6366
686	13.7258	686	16.8711
687	13.8742	687	16.4299
688	13.8578	688	16.2797
689	14.9796	689	16.7161
690	14.6629	690	16.846
691	14.5626	691	16.9975
692	14.1531	692	17.4128
693	14.3848	693	17.9611
694	13.9659	694	17.5537
695	14.1562	695	17.7668
696	14.5943	696	17.5429
697	14.3251	697	17.3975
698	13.7234	698	17.1704
699	14.1228	699	16.7004
700	14.022	700	17.2439
701	14.1756	701	17.5772
702	13.8672	702	17.3812
703	13.6717	703	17.3286
704	13.6533	704	17.3459
705	13.6846	705	17.7165
706	14.0537	706	17.3651
707	14.1105	707	17.2379
708	13.9419	708	16.9947
709	13.7212	709	17.0692
710	13.9571	710	17.3494
711	14.2012	711	17.2673
712	14.2761	712	17.0626
713	14.2673	713	17.3681
714	14.0151	714	17.2518
715	14.0094	715	17.062
716	14.553	716	17.0282
717	14.2981	717	16.7686
718	14.1898	718	16.5456
719	14.2701	719	16.8822
720	14.4461	720	17.1741
721	14.2647	721	17.0995
722	14.5891	722	17.5721
723	14.702	723	17.6859
724	14.9404	724	17.6081
725	14.662	725	17.6207
726	14.7461	726	17.891
727	14.4915	727	17.6185
728	14.3671	728	17.3472
729	14.7697	729	17.593
730	14.8191	730	17.6997
731	14.4904	731	17.8765
732	14.7559	732	18.1027
733	14.5216	733	17.7628
734	14.6529	734	17.7556
735	14.4662	735	17.9033
736	14.6012	736	17.9553
737	14.6259	737	17.9477
738	14.1291	738	18.045
739	13.9896	739	18.4615
740	14.1266	740	18.245
741	14.0328	741	18.0588
742	14.2779	742	17.7988
743	14.4793	743	17.8612
744	14.217	744	18.0403
745	14.1218	745	17.6211
746	13.8684	746	17.5872
747	13.4925	747	17.5682
748	13.0323	748	17.1445
749	13.621	749	17.3837
750	13.676	750	17.1875
751	13.5838	751	16.9219
752	13.3435	752	17.0615
753	13.3325	753	17.0474
754	13.5069	754	16.6635
755	13.8823	755	16.3994
756	14.0467	756	16.4113
757	13.7537	757	16.405
758	13.0723	758	16.6664
759	12.9933	759	16.8741
760	12.9805	760	16.7597
761	13.0478	761	16.7056
762	12.6396	762	16.5588
763	12.5888	763	16.538
764	13.065	764	16.1926
765	12.7319	765	15.6855
766	13.3705	766	16.0134
767	13.096	767	16.4287
768	13.1908	768	16.5906
769	13.2074	769	16.5914
770	12.802	770	16.715
771	13.0502	771	16.2368
772	13.1242	772	16.4173
773	13.1853	773	16.202
774	13.0266	774	16.1315
775	12.9509	775	15.6243
776	12.8189	776	15.7927
777	12.9045	777	15.8762
778	13.1575	778	15.9391
779	13.3782	779	16.0913
780	13.3676	780	15.9427
781	13.0875	781	16.1637
782	13.1498	782	16.2213
783	13.2214	783	16.2536
784	13.2826	784	16.2693
785	12.9174	785	16.0548
786	12.9302	786	16.4497
787	12.9014	787	16.4272
788	12.8668	788	16.4861
789	12.8701	789	16.3786
790	12.7713	790	16.5773
791	12.8922	791	16.6761
792	12.846	792	16.6324
793	12.8754	793	16.6426
794	12.9568	794	16.7628
795	12.6871	795	16.3764
796	12.431	796	16.2898
797	12.7011	797	16.6888
798	12.3733	798	16.5109
799	12.5419	799	16.5172
800	12.6876	800	16.64
801	12.5532	801	16.5143
802	12.2797	802	16.2184
803	12.1595	803	16.0693
804	11.908	804	16.4175
805	12.1949	805	16.3422
806	12.3775	806	16.1435
807	12.3791	807	16.1448
808	12.6808	808	16.0537
809	12.7202	809	16.3842
810	12.809	810	16.4686
811	12.6884	811	16.3105
812	12.4541	812	16.2399
813	12.5261	813	16.1692
814	12.7634	814	15.9782
815	12.806	815	15.9604
816	13.124	816	15.8813
817	12.8018	817	15.9852
818	13.0265	818	16.0466
819	13.0164	819	16.2765
820	13.6419	820	16.2689
821	13.5067	821	16.2307
822	13.3759	822	16.4296
823	13.4171	823	16.746
824	13.4441	824	16.9166
825	13.4448	825	16.6711
826	14.0108	826	16.4051
827	13.9618	827	16.38
828	14.2515	828	16.3036
829	14.5436	829	16.0668
830	14.3071	830	15.9882
831	14.4674	831	15.8436
832	14.3945	832	15.4843
833	14.7197	833	15.691
834	14.4562	834	15.4175
835	14.2523	835	15.3788
836	13.9863	836	15.0986
837	14.0058	837	15.3164
838	13.9955	838	15.4201
839	13.8442	839	15.3836
840	13.9913	840	15.36
841	13.3825	841	15.3132
842	13.4631	842	15.3462
843	13.3244	843	15.3153
844	13.5809	844	15.3382
845	13.6009	845	15.4089
846	13.7318	846	15.2901
847	13.6275	847	15.1924
848	13.8941	848	15.422
849	13.5312	849	15.3201
850	13.7577	850	15.2204
851	13.6168	851	15.2454
852	13.4943	852	15.157
853	13.7668	853	14.9168
854	13.3398	854	14.8306
855	13.2986	855	14.7574
856	13.3954	856	14.9242
857	13.9303	857	14.6462
858	13.7816	858	14.9378
859	14.0208	859	14.7581
860	13.7195	860	14.5726
861	13.4436	861	14.8097
862	13.0637	862	14.8797
863	13.182	863	14.9598
864	13.205	864	14.6551
865	13.0557	865	14.6098
866	13.6174	866	14.6497
867	13.2785	867	14.5999
868	13.6874	868	14.6422
869	13.9175	869	14.6105
870	14.3548	870	14.5338
871	14.4571	871	14.9367
872	14.5984	872	14.9769
873	14.1066	873	14.7637
874	14.0335	874	14.9776
875	14.0478	875	14.395
876	13.9267	876	14.5894
877	14.0685	877	14.8005
878	14.2128	878	14.5127
879	13.9193	879	14.7349
880	13.7901	880	14.8847
881	13.9508	881	14.8461
882	14.0265	882	15.0519
883	13.281	883	14.9434
884	13.2846	884	14.4326
885	13.261	885	13.9977
886	13.412	886	14.469
887	13.6559	887	14.2243
888	13.7146	888	14.3
889	13.7846	889	14.3388
890	13.6045	890	14.4256
891	14.0453	891	14.6287
892	13.9579	892	14.3957
893	13.7556	893	14.2408
894	13.8642	894	14.7767
895	14.2342	895	14.6071
896	14.0221	896	14.7487
897	13.7803	897	14.8267
898	13.487	898	14.6922
899	13.7475	899	14.8069
900	14.2398	900	14.6891
901	14.6184	901	15.1236
902	14.4095	902	14.967
903	14.4672	903	14.8787
904	14.6686	904	15.0211
905	14.8293	905	14.9627
906	14.8068	906	14.7675
907	14.5951	907	14.4837
908	14.5947	908	14.7567
909	14.5046	909	14.8669
910	14.1216	910	15.1231
911	14.0398	911	15.3187
912	13.4989	912	15.2482
913	13.7382	913	15.2613
914	13.7648	914	15.1984
915	13.8074	915	15.1969
916	14.044	916	14.8497
917	13.9676	917	15.0279
918	13.7479	918	15.0182
919	13.7036	919	15.0252
920	13.9967	920	15.3406
921	14.2853	921	15.1325
922	14.3556	922	15.1955
923	14.691	923	15.1795
924	14.7586	924	14.9835
925	15.0571	925	15.1101
926	15.5628	926	14.9938
927	15.4876	927	14.8246
928	14.8542	928	14.7292
929	14.6543	929	14.918
930	14.3619	930	15.1771
931	14.9357	931	15.4482
932	14.9253	932	15.5769
933	14.8583	933	15.4012
934	14.8978	934	15.2704
935	14.7499	935	15.2079
936	14.3257	936	15.3995
937	14.2783	937	15.349
938	13.9998	938	15.4025
939	13.9575	939	14.9612
940	14.2182	940	15.5342
941	14.0078	941	15.6387
942	14.0479	942	15.8926
943	13.6578	943	15.702
944	13.6087	944	15.3624
945	13.7848	945	15.4423
946	13.7702	946	15.4214
947	13.573	947	15.7033
948	13.5261	948	15.2684
949	14.1849	949	14.9562
950	14.5925	950	15.4575
951	14.0602	951	15.3224
952	13.8866	952	15.1443
953	14.0381	953	15.2922
954	14.3347	954	15.0815
955	14.2812	955	15.2011
956	14.1471	956	14.9894
957	14.5744	957	14.8227
958	14.6762	958	15.1209
959	14.4233	959	14.987
960	14.8137	960	15.1242
961	15.2181	961	15.1527
962	14.9413	962	15.1654
963	15.1644	963	14.9326
964	15.5909	964	15.1782
965	15.5679	965	15.0335
966	15.8379	966	14.916
967	16.2894	967	14.83
968	16.2837	968	15.2952
969	16.0635	969	15.7374
970	15.7986	970	15.7075
971	15.8878	971	15.3065
972	15.6179	972	15.3388
973	15.5464	973	15.0747
974	15.4039	974	14.7504
975	14.896	975	14.555
976	15.0012	976	14.8554
977	14.446	977	14.7371
978	14.4725	978	14.6026
979	14.5929	979	14.6963
980	14.8017	980	14.5461
981	15.0008	981	14.5602
982	14.9604	982	14.5735
983	14.8445	983	14.3802
984	14.8729	984	14.0872
985	14.8425	985	13.8574
986	14.4744	986	13.7495
987	14.2673	987	13.759
988	14.3534	988	13.8899
989	14.8048	989	13.777
990	14.7274	990	13.6282
991	14.741	991	13.6572
992	14.9091	992	13.7317
993	15.1656	993	13.8432
994	14.8504	994	13.3736
995	14.7254	995	13.3399
996	14.9976	996	13.5084
997	15.1808	997	13.363
998	14.9315	998	14.1256
999	15.188	999	14.0352
1000	14.9838	1000	13.8082
1001	14.8353	1001	13.8969
1002	14.6405	1002	13.8969
1003	14.4818	1003	13.838
1004	14.5701	1004	13.7471
1005	14.546	1005	13.7574
1006	14.5304	1006	13.9586
1007	14.2879	1007	13.7053
1008	13.8029	1008	13.9457
1009	13.4403	1009	13.8908
1010	13.5365	1010	13.7962
1011	13.9876	1011	13.8485
1012	13.9943	1012	13.5119
1013	14.0001	1013	13.4201
1014	14.041	1014	13.541
1015	14.3872	1015	13.3109
1016	14.3671	1016	13.2805
1017	14.0041	1017	13.5619
1018	14.3374	1018	13.5391
1019	14.1002	1019	13.725
1020	13.6275	1020	14.0242
1021	13.8366	1021	13.6216
1022	13.4262	1022	13.3251
1023	13.5979	1023	13.3785
1024	13.9333	1024	13.5185
1025	13.8198	1025	13.2357
1026	13.8087	1026	13.2249
1027	14.2608	1027	13.1289
1028	14.0702	1028	13.3558
1029	14.6378	1029	13.1485
1030	14.8657	1030	12.9787
1031	14.9024	1031	12.9715
1032	14.7971	1032	13.1655
1033	15.0253	1033	13.1421
1034	14.9866	1034	13.249
1035	14.919	1035	13.385
1036	14.8727	1036	13.2609
1037	15.0477	1037	13.3495
1038	14.7848	1038	13.0116
1039	14.8222	1039	13.2722
1040	14.8982	1040	13.3209
1041	15.2101	1041	12.7952
1042	15.199	1042	12.7526
1043	14.9919	1043	12.6164
1044	14.6511	1044	12.9146
1045	14.3387	1045	12.691
1046	14.4522	1046	12.6059
1047	14.5042	1047	13.0021
1048	14.7299	1048	13.1758
1049	14.7256	1049	13.0919
1050	14.7038	1050	13.2002
1051	14.3867	1051	13.0138
1052	14.4127	1052	12.9546
1053	14.2241	1053	12.9514
1054	14.3075	1054	13.5254
1055	14.8626	1055	13.8387
1056	14.8931	1056	13.8159
1057	14.8601	1057	14.0591
1058	14.8326	1058	13.8224
1059	14.7134	1059	13.6154
1060	14.6698	1060	13.4932
1061	14.6036	1061	13.2355
1062	14.7206	1062	13.2145
1063	14.9357	1063	12.7103
1064	14.609	1064	12.9077
1065	14.9701	1065	13.0692
1066	14.7697	1066	12.6706
1067	14.5391	1067	12.7115
1068	14.7829	1068	12.77
1069	14.6266	1069	12.6653
1070	14.4744	1070	12.8849
1071	14.3997	1071	12.3999
1072	14.6571	1072	12.7267
1073	14.841	1073	12.5109
1074	14.729	1074	12.9248
1075	15.0011	1075	12.8755
1076	14.9501	1076	12.9747
1077	14.8752	1077	13.0536
1078	14.9056	1078	13.2138
1079	15.0289	1079	12.8756
1080	15.693	1080	12.4416
1081	15.8595	1081	12.5057
1082	15.5047	1082	12.2687
1083	15.2483	1083	12.0083
1084	15.9042	1084	12.1307
1085	16.1658	1085	11.9319
1086	15.4305	1086	11.9664
1087	15.6108	1087	12.1904
1088	15.471	1088	12.2001
1089	15.858	1089	12.2664
1090	16.1493	1090	12.0767
1091	16.2494	1091	12.125
1092	16.3215	1092	12.5505
1093	16.5692	1093	12.9877
1094	16.6077	1094	13.1606
1095	16.5498	1095	12.9649
1096	16.2922	1096	12.7762
1097	17.0594	1097	12.7905
1098	17.1644	1098	12.824
1099	17.5982	1099	12.6733
1100	17.4754	1100	12.7719
1101	17.4577	1101	12.5821
1102	17.6832	1102	12.768
1103	17.6225	1103	12.9725
1104	17.662	1104	12.8791
1105	17.1367	1105	12.9362
1106	16.6757	1106	12.9038
1107	16.8147	1107	12.7414
1108	16.7445	1108	12.5352
1109	16.6847	1109	12.258
1110	16.6167	1110	12.5477
1111	16.2047	1111	12.8107
1112	16.4438	1112	12.6291
1113	16.5276	1113	12.5038
1114	16.4462	1114	12.365
1115	16.647	1115	12.3097
1116	16.3135	1116	12.3841
1117	16.3311	1117	12.3592
1118	16.0879	1118	12.2821
1119	16.112	1119	12.2577
1120	15.34	1120	12.1675
1121	15.561	1121	12.0523
1122	15.771	1122	12.2689
1123	15.6858	1123	12.288
1124	15.4536	1124	12.3992
1125	15.1573	1125	12.5184
1126	15.6647	1126	12.4437
1127	15.5762	1127	12.669
1128	15.4107	1128	12.929
1129	15.8928	1129	13.1483
1130	15.6658	1130	13.5585
1131	15.6976	1131	13.5807
1132	15.9569	1132	13.5387
1133	16.4487	1133	13.4611
1134	16.7938	1134	13.2633
1135	17.0671	1135	13.3029
1136	16.7193	1136	12.9485
1137	17.1917	1137	12.9479
1138	17.417	1138	12.8439
1139	17.5734	1139	13.0079
1140	17.2454	1140	12.8257
1141	17.3871	1141	12.9106
1142	17.4503	1142	12.8315
1143	17.4794	1143	12.7346
1144	17.1914	1144	12.8266
1145	17.3395	1145	12.8547
1146	17.5606	1146	13.0329
1147	17.4522	1147	12.7753
1148	17.2915	1148	12.8922
1149	17.5243	1149	12.6901
1150	17.295	1150	12.7012
1151	16.699	1151	12.7273
1152	16.7181	1152	12.5866
1153	16.4295	1153	12.4714
1154	16.2532	1154	12.3791
1155	16.1374	1155	12.3915
1156	16.2866	1156	12.5668
1157	15.9937	1157	12.6201
1158	15.9172	1158	12.5694
1159	15.5978	1159	12.2895
1160	15.7575	1160	12.5091
1161	16.0638	1161	12.5581
1162	15.8111	1162	12.1758
1163	16.3693	1163	12.2003
1164	16.4366	1164	12.8309
1165	16.1611	1165	12.7464
1166	16.289	1166	12.9307
1167	16.3553	1167	13.1451
1168	16.1314	1168	13.0227
1169	15.8182	1169	13.6124
1170	15.7631	1170	13.4658
1171	15.785	1171	13.2341
1172	15.7668	1172	13.0963
1173	16.0338	1173	13.3886
1174	16.0407	1174	13.1184
1175	15.8544	1175	13.2659
1176	15.2593	1176	13.2462
1177	15.0801	1177	13.0397
1178	15.1677	1178	12.916
1179	14.8795	1179	12.9356
1180	15.0439	1180	12.7453
1181	14.7704	1181	12.7622
1182	14.5156	1182	12.8541
1183	14.7936	1183	12.6893
1184	14.4664	1184	13.0382
1185	14.9267	1185	12.9547
1186	14.4277	1186	12.8544
1187	14.2337	1187	13.0719
1188	14.8887	1188	12.7263
1189	15.0079	1189	12.5822
1190	14.628	1190	12.7405
1191	14.4302	1191	12.6285
1192	14.3833	1192	12.6276
1193	14.2253	1193	13.0477
1194	14.3758	1194	13.005
1195	14.6957	1195	12.9539
1196	14.5623	1196	12.5772
1197	14.4687	1197	12.898
1198	14.0371	1198	12.5649
1199	13.8328	1199	12.6342
1200	13.9418	1200	12.5754
1201	13.6904	1201	12.9252
1202	13.9342	1202	12.7687
1203	14.0267	1203	12.9462
1204	14.237	1204	12.8455
1205	14.4751	1205	12.8995
1206	14.4558	1206	12.9009
1207	14.7041	1207	12.6227
1208	14.2962	1208	12.4905
1209	14.6297	1209	12.858
1210	14.4581	1210	13.0417
1211	14.8476	1211	13.1924
1212	15.1748	1212	13.4842
1213	15.064	1213	13.5102
1214	15.1058	1214	13.5882
1215	14.792	1215	13.2919
1216	15.0721	1216	13.2865
1217	15.1685	1217	13.4577
1218	15.0962	1218	13.2754
1219	15.8391	1219	13.2398
1220	15.6101	1220	13.4233
1221	15.4326	1221	13.3923
1222	15.3312	1222	13.1899
1223	15.5066	1223	12.9248
1224	15.4267	1224	13.0545
1225	15.2511	1225	13.2566
1226	15.1711	1226	13.1065
1227	14.5653	1227	12.9933
1228	14.6933	1228	12.7002
1229	14.4205	1229	12.7705
1230	14.9416	1230	12.4232
1231	15.6752	1231	12.4747
1232	15.5771	1232	12.5191
1233	15.3257	1233	12.6604
1234	15.0328	1234	12.4901
1235	14.9927	1235	12.4143
1236	15.179	1236	12.1665
1237	15.5589	1237	12.2377
1238	15.7171	1238	12.1992
1239	15.6079	1239	12.3048
1240	15.2871	1240	12.3546
1241	15.5917	1241	12.563
1242	15.7807	1242	12.6839
1243	15.509	1243	12.9219
1244	15.8242	1244	12.9081
1245	16.3769	1245	13.1701
1246	16.7086	1246	13.2445
1247	16.5785	1247	13.0446
1248	16.6503	1248	13.1615
1249	16.8105	1249	13.3053
1250	16.8354	1250	13.0104
1251	16.8789	1251	13.1798
1252	16.633	1252	13.4206
1253	16.4087	1253	13.4778
1254	16.4992	1254	13.2048
1255	16.2611	1255	13.351
1256	16.4025	1256	13.1876
1257	16.5115	1257	13.5113
1258	16.5262	1258	13.5366
1259	16.972	1259	13.5157
1260	17.065	1260	13.5333
1261	17.1765	1261	13.3562
1262	16.9776	1262	13.4133
1263	16.751	1263	13.6929
1264	16.7133	1264	13.3283
1265	16.5309	1265	12.9891
1266	16.7109	1266	12.6923
1267	16.803	1267	12.7031
1268	17.0234	1268	12.8622
1269	16.7646	1269	12.6494
1270	16.2641	1270	12.7825
1271	16.8427	1271	13.2708
1272	17.4196	1272	13.4447
1273	17.8894	1273	13.4601
1274	17.8923	1274	13.7267
1275	17.7005	1275	13.9156
1276	17.3485	1276	13.7018
1277	17.087	1277	14.1071
1278	16.59	1278	14.3322
1279	16.9535	1279	14.4507
1280	16.7042	1280	14.6839
1281	16.8382	1281	14.3576
1282	17.2812	1282	14.274
1283	17.1888	1283	14.4128
1284	17.1073	1284	14.5721
1285	16.8506	1285	14.3677
1286	16.7211	1286	14.3215
1287	16.8052	1287	13.8243
1288	16.8291	1288	13.8129
1289	16.5573	1289	13.3774
1290	16.3622	1290	13.5578
1291	17.2556	1291	13.7173
1292	16.9854	1292	13.9266
1293	16.7268	1293	13.8014
1294	16.9127	1294	13.9154
1295	17.0574	1295	14.2081
1296	16.3395	1296	14.1922
1297	16.569	1297	14.2555
1298	16.8194	1298	14.5705
1299	16.749	1299	14.3005
1300	16.7306	1300	14.5124
1301	16.9188	1301	14.7446
1302	17.2592	1302	14.3564
1303	16.7236	1303	14.2923
1304	17.0852	1304	14.4967
1305	17.3015	1305	14.6706
1306	17.4338	1306	14.3611
1307	17.1504	1307	14.3409
1308	16.5182	1308	14.0691
1309	16.8224	1309	14.3253
1310	16.8593	1310	14.5185
1311	16.7522	1311	14.4417
1312	16.5097	1312	14.741
1313	16.7674	1313	14.5878
1314	16.9516	1314	14.5332
1315	16.6321	1315	14.6509
1316	16.6471	1316	14.8712
1317	16.4286	1317	14.9393
1318	16.7168	1318	15.2117
1319	16.8334	1319	14.9047
1320	16.9552	1320	14.6643
1321	17.2884	1321	14.4489
1322	17.2554	1322	14.396
1323	17.0451	1323	14.0794
1324	17.1572	1324	13.8488
1325	16.4797	1325	13.7262
1326	16.7879	1326	13.6548
1327	16.9699	1327	13.7287
1328	16.888	1328	14.0042
1329	16.923	1329	13.8723
1330	17.1409	1330	13.9023
1331	17.3308	1331	13.969
1332	17.4023	1332	13.9858
1333	17.2737	1333	14.066
1334	17.255	1334	13.9854
1335	17.3705	1335	13.7136
1336	17.1559	1336	13.6859
1337	17.0089	1337	13.7783
1338	17.4082	1338	13.7761
1339	17.1004	1339	13.8747
1340	16.7405	1340	13.5905
1341	16.852	1341	13.5309
1342	16.5156	1342	13.8443
1343	16.2056	1343	13.7799
1344	15.9079	1344	14.2644
1345	15.7477	1345	13.926
1346	15.4338	1346	14.0641
1347	15.5201	1347	13.7855
1348	16.118	1348	14.1037
1349	15.8797	1349	13.9536
1350	16.1082	1350	13.8357
1351	16.005	1351	13.7738
1352	15.6947	1352	14.022
1353	15.8743	1353	13.8069
1354	15.7534	1354	14.1351
1355	15.6371	1355	14.3235
1356	15.6985	1356	13.8521
1357	15.6016	1357	13.8735
1358	15.5049	1358	13.7381
1359	15.5651	1359	13.7876
1360	15.4121	1360	13.926
1361	15.8362	1361	13.6083
1362	16.0247	1362	13.6523
1363	15.7509	1363	13.6348
1364	16.4956	1364	13.7346
1365	16.6296	1365	13.4433
1366	16.6066	1366	13.5224
1367	16.213	1367	13.6365
1368	16.1103	1368	14.052
1369	16.0323	1369	13.8675
1370	15.9194	1370	13.6685
1371	16.517	1371	13.6518
1372	16.2256	1372	13.6755
1373	16.2307	1373	13.5239
1374	16.3342	1374	13.4042
1375	16.5187	1375	13.5685
1376	16.6704	1376	14.22
1377	16.514	1377	14.1096
1378	16.7184	1378	13.9986
1379	16.2842	1379	13.5487
1380	16.3381	1380	13.6914
1381	16.3106	1381	13.7493
1382	16.651	1382	13.6713
1383	16.5172	1383	13.9141
1384	17.0389	1384	14.4203
1385	16.5924	1385	14.3001
1386	16.8352	1386	14.7758
1387	17.12	1387	14.4907
1388	17.1978	1388	14.042
1389	17.3307	1389	14.15
1390	17.4495	1390	13.8321
1391	17.2586	1391	14.193
1392	17.0329	1392	13.7129
1393	16.8812	1393	13.701
1394	16.8185	1394	13.5862
1395	17.0207	1395	13.9048
1396	16.7038	1396	13.8042
1397	17.078	1397	14.016
1398	16.6133	1398	14.0577
1399	16.5107	1399	13.9773
1400	16.5831	1400	13.6846
1401	16.6833	1401	13.6666
1402	16.5206	1402	14.0967
1403	16.5612	1403	13.7259
1404	16.4519	1404	13.5822
1405	16.2384	1405	14.0389
1406	16.5931	1406	14.0835
1407	16.7141	1407	13.9347
1408	17.1409	1408	14.4155
1409	17.0351	1409	14.2673
1410	16.7684	1410	14.465
1411	16.7401	1411	13.9228
1412	16.5916	1412	13.7424
1413	16.5166	1413	13.8067
1414	16.2326	1414	13.7445
1415	15.4994	1415	13.7225
1416	14.8413	1416	13.7548
1417	15.5572	1417	13.7103
1418	15.4685	1418	13.5426
1419	15.5233	1419	13.5771
1420	15.2411	1420	13.8369
1421	15.2818	1421	13.8085
1422	15.547	1422	13.5044
1423	15.6012	1423	13.4313
1424	15.6431	1424	14.0668
1425	15.7376	1425	14.2138
1426	15.4968	1426	14.2395
1427	15.4828	1427	14.5066
1428	15.6239	1428	14.2469
1429	15.1738	1429	13.8051
1430	14.7395	1430	13.8277
1431	15.1912	1431	14.138
1432	15.1969	1432	14.0527
1433	15.4122	1433	14.0881
1434	15.7351	1434	14.4075
1435	15.6875	1435	14.4549
1436	16.0013	1436	14.5894
1437	15.7752	1437	14.4899
1438	15.6126	1438	14.7116
1439	15.2711	1439	14.4515
1440	15.7175	1440	14.8715
1441	16.0363	1441	15.3327
1442	16.1716	1442	14.9352
1443	15.9861	1443	15.0363
1444	15.5953	1444	14.8631
1445	15.6393	1445	14.7958
1446	15.3392	1446	14.6885
1447	15.4523	1447	14.59
1448	15.2881	1448	14.5007
1449	15.3828	1449	14.6227
1450	15.1596	1450	14.2748
1451	14.9615	1451	14.4209
1452	15.3314	1452	14.6505
1453	15.4355	1453	14.6771
1454	15.2427	1454	14.5074
1455	15.7009	1455	14.5486
1456	15.6029	1456	14.9858
1457	15.4875	1457	14.7126
1458	15.6142	1458	14.4052
1459	15.195	1459	14.2889
1460	15.8256	1460	14.3641
1461	16.1843	1461	14.4771
1462	15.8104	1462	14.494
1463	16.2773	1463	14.5187
1464	16.2595	1464	14.4875
1465	16.9345	1465	14.4839
1466	17.2103	1466	14.776
1467	16.7379	1467	14.6969
1468	16.5652	1468	14.7152
1469	16.9825	1469	14.6413
1470	16.8621	1470	14.9195
1471	16.6748	1471	14.6883
1472	16.9036	1472	14.5987
1473	17.0203	1473	14.7562
1474	17.1509	1474	14.7694
1475	17.2113	1475	14.5658
1476	17.2485	1476	14.3548
1477	17.4249	1477	14.3076
1478	17.8125	1478	14.0451
1479	17.5766	1479	14.3728
1480	17.1375	1480	14.1504
1481	16.7779	1481	13.9428
1482	16.7963	1482	14.3452
1483	17.0653	1483	14.0815
1484	16.8679	1484	13.9747
1485	16.4304	1485	14.1613
1486	16.7811	1486	14.4363
1487	17.3256	1487	14.2788
1488	17.4025	1488	14.1828
1489	17.2509	1489	14.0533
1490	17.6291	1490	14.0769
1491	17.9658	1491	14.0895
1492	17.9109	1492	14.1286
1493	17.8927	1493	14.3678
1494	17.7788	1494	14.3329
1495	17.5624	1495	14.0226
1496	17.5733	1496	14.075
1497	17.4365	1497	14.2174
1498	16.9178	1498	14.3496
1499	17.1668	1499	14.4415
1500	17.8635	1500	14.4096
1501	18.1748	1501	14.6186
1502	18.2352	1502	14.3101
1503	18.383	1503	14.9567
1504	18.6019	1504	14.9708
1505	18.0716	1505	14.9162
1506	18.292	1506	14.9656
1507	17.9318	1507	15.1571
1508	17.7791	1508	15.0711
1509	17.9217	1509	15.286
1510	17.9929	1510	15.1761
1511	17.8915	1511	15.1017
1512	18.0537	1512	14.825
1513	17.7905	1513	14.43
1514	18.2165	1514	14.7488
1515	17.8131	1515	15.1351
1516	17.6063	1516	15.0804
1517	17.8925	1517	15.4618
1518	18.3675	1518	15.6933
1519	18.3572	1519	15.5305
1520	18.8163	1520	15.6967
1521	19.0494	1521	15.9171
1522	19.2243	1522	16.2683
1523	19.1543	1523	16.0706
1524	19.5283	1524	16.2797
1525	19.8701	1525	16.608
1526	20.3976	1526	16.9723
1527	20.5001	1527	16.958
1528	20.5125	1528	16.9722
1529	20.3814	1529	16.4625
1530	19.7818	1530	16.2833
1531	19.7605	1531	16.3323
1532	19.4285	1532	16.1531
1533	19.2355	1533	16.1414
1534	18.9014	1534	16.0641
1535	19.2737	1535	16.415
1536	19.5853	1536	16.128
1537	19.5758	1537	15.919
1538	19.9993	1538	15.6787
1539	19.302	1539	15.3913
1540	19.3982	1540	15.0675
1541	19.28	1541	15.0288
1542	19.1575	1542	15.0201
1543	19.6457	1543	15.0529
1544	19.3706	1544	15.3276
1545	19.7202	1545	15.8202
1546	19.8307	1546	15.92
1547	20.0466	1547	15.6268
1548	19.8864	1548	15.5167
1549	19.8763	1549	15.3724
1550	19.7016	1550	15.837
1551	20.1123	1551	15.667
1552	20.1984	1552	15.7987
1553	19.5809	1553	15.8945
1554	19.2472	1554	16.1933
1555	19.5028	1555	15.8406
1556	19.4639	1556	15.6667
1557	19.4715	1557	15.362
1558	18.8653	1558	15.0263
1559	18.5329	1559	14.881
1560	18.22	1560	14.3729
1561	18.4133	1561	14.5898
1562	18.5042	1562	14.7142
1563	18.1376	1563	15.0422
1564	18.5866	1564	14.5256
1565	18.6673	1565	14.6221
1566	18.0677	1566	14.4677
1567	17.9076	1567	14.7762
1568	17.9073	1568	14.6818
1569	17.0788	1569	14.0455
1570	16.9117	1570	14.2816
1571	17.3979	1571	14.3166
1572	16.8888	1572	14.6373
1573	16.4959	1573	14.6332
1574	16.8008	1574	14.8335
1575	17.1625	1575	14.9872
1576	16.708	1576	15.2596
1577	16.3277	1577	15.243
1578	15.9099	1578	15.4718
1579	16.0495	1579	15.2715
1580	16.0663	1580	15.3261
1581	16.1488	1581	15.444
1582	16.3652	1582	15.1631
1583	16.186	1583	14.7885
1584	16.2098	1584	15.1199
1585	16.1278	1585	14.9692
1586	16.1128	1586	14.946
1587	16.206	1587	14.847
1588	16.1966	1588	15.0397
1589	16.1229	1589	15.1214
1590	16.0478	1590	15.3014
1591	16.4464	1591	15.033
1592	16.2404	1592	15.2512
1593	16.4885	1593	15.1833
1594	16.0595	1594	15.1897
1595	15.9666	1595	15.376
1596	16.1775	1596	15.1995
1597	16.5587	1597	15.1381
1598	16.6728	1598	14.9874
1599	16.6254	1599	14.9121
1600	17.0433	1600	14.98
1601	17.072	1601	14.8773
1602	17.474	1602	14.6495
1603	17.2001	1603	14.5637
1604	17.382	1604	14.6728
1605	17.6418	1605	14.7647
1606	17.7272	1606	15.0308
1607	17.7626	1607	15.0858
1608	18.2371	1608	14.7719
1609	17.4505	1609	14.8139
1610	17.1414	1610	14.7752
1611	17.4575	1611	14.3497
1612	17.4405	1612	14.3721
1613	17.131	1613	14.1944
1614	17.2217	1614	14.3122
1615	17.1355	1615	14.4534
1616	17.2179	1616	14.0561
1617	17.0446	1617	13.7264
1618	16.6216	1618	13.447
1619	17.1977	1619	13.5475
1620	16.9869	1620	14.0146
1621	17.3152	1621	13.7943
1622	17.3875	1622	13.6858
1623	17.7233	1623	13.7208
1624	18.5499	1624	13.6987
1625	18.4262	1625	13.5809
1626	18.3793	1626	13.6675
1627	18.5943	1627	13.6621
1628	18.8914	1628	14.0038
1629	19.3832	1629	13.9602
1630	19.0859	1630	13.8735
1631	19.1285	1631	13.943
1632	19.0958	1632	13.643
1633	19.2572	1633	14.1078
1634	19.5569	1634	14.0068
1635	19.352	1635	14.011
1636	18.9502	1636	13.684
1637	18.939	1637	13.8309
1638	18.5596	1638	14.0196
1639	18.4265	1639	13.7579
1640	18.4283	1640	13.874
1641	18.8918	1641	13.7439
1642	18.3622	1642	13.945
1643	18.6944	1643	13.9666
1644	18.7941	1644	13.6759
1645	19.1466	1645	13.839
1646	19.327	1646	13.7232
1647	19.0951	1647	13.7121
1648	19.0785	1648	13.3657
1649	18.5047	1649	13.3802
1650	18.632	1650	13.6458
1651	18.4767	1651	13.5314
1652	18.6901	1652	13.9269
1653	19.0972	1653	13.7139
1654	19.1738	1654	13.5828
1655	19.1245	1655	13.3183
1656	19.2807	1656	13.0255
1657	19.137	1657	13.2857
1658	19.2881	1658	13.1576
1659	19.0029	1659	13.1802
1660	19.5498	1660	13.0329
1661	19.4423	1661	13.3405
1662	19.3891	1662	13.1927
1663	19.9977	1663	13.0847
1664	19.9837	1664	13.1442
1665	19.3503	1665	13.1127
1666	18.9648	1666	13.4236
1667	18.6561	1667	13.2845
1668	18.8935	1668	13.2383
1669	19.3401	1669	12.997
1670	18.9873	1670	13.0615
1671	19.0628	1671	12.7838
1672	19.2	1672	12.9114
1673	19.1814	1673	13.2937
1674	19.2417	1674	13.0728
1675	19.1166	1675	13.3392
1676	18.988	1676	13.4627
1677	18.2227	1677	13.584
1678	18.5668	1678	13.5764
1679	18.3624	1679	13.5965
1680	18.5139	1680	13.424
1681	18.6028	1681	13.2596
1682	17.7604	1682	13.4234
1683	17.5581	1683	13.5466
1684	17.5231	1684	13.6209
1685	17.4287	1685	13.6324
1686	17.1833	1686	13.9561
1687	17.8424	1687	14.0571
1688	17.9113	1688	13.7083
1689	17.4177	1689	13.6172
1690	17.8524	1690	13.5996
1691	17.7394	1691	13.6036
1692	17.8521	1692	13.7186
1693	17.7497	1693	13.57
1694	17.335	1694	13.7525
1695	17.209	1695	13.9019
1696	17.6539	1696	13.9621
1697	17.9001	1697	13.5919
1698	17.5335	1698	13.6528
1699	17.4834	1699	13.8272
1700	17.4441	1700	13.934
1701	17.2717	1701	13.7531
1702	16.7202	1702	13.8507
1703	16.9073	1703	14.1178
1704	16.6065	1704	13.9646
1705	16.2345	1705	13.8175
1706	15.8462	1706	13.7091
1707	16.0268	1707	14.0905
1708	15.9916	1708	13.7856
1709	16.279	1709	13.9442
1710	16.0863	1710	13.8926
1711	15.855	1711	13.8297
1712	16.0546	1712	13.812
1713	16.0456	1713	13.7623
1714	16.046	1714	13.793
1715	16.4073	1715	13.5699
1716	16.7962	1716	13.48
1717	17.1094	1717	13.7056
1718	17.3133	1718	13.7579
1719	17.7677	1719	13.7169
1720	17.9195	1720	13.7844
1721	17.9494	1721	14.0582
1722	18.3928	1722	13.6893
1723	18.4495	1723	13.8909
1724	18.3201	1724	13.9708
1725	18.3225	1725	13.7453
1726	18.2795	1726	13.6671
1727	18.2744	1727	13.5997
1728	17.8589	1728	13.6467
1729	17.6266	1729	13.4253
1730	17.5598	1730	13.5873
1731	18.3468	1731	13.7081
1732	17.9724	1732	13.6748
1733	18.2169	1733	13.6451
1734	18.2922	1734	13.5441
1735	18.1497	1735	13.51
1736	17.9634	1736	13.3341
1737	17.7723	1737	13.5626
1738	17.407	1738	13.2922
1739	16.9199	1739	13.4684
1740	17.0857	1740	13.5746
1741	16.8658	1741	13.2299
1742	17.0143	1742	13.2191
1743	16.8469	1743	13.3442
1744	17.0794	1744	13.3595
1745	16.8233	1745	13.73
1746	16.7274	1746	13.6125
1747	16.674	1747	13.5377
1748	17.3713	1748	13.4548
1749	17.2657	1749	13.4207
1750	16.9027	1750	13.3806
1751	17.2195	1751	13.5841
1752	17.5847	1752	13.4393
1753	17.6997	1753	13.259
1754	17.5191	1754	13.4235
1755	17.3736	1755	13.1331
1756	17.5498	1756	13.0754
1757	17.6793	1757	13.4508
1758	17.3053	1758	13.6441
1759	16.9551	1759	13.5141
1760	16.8122	1760	13.7065
1761	16.822	1761	13.7294
1762	16.5888	1762	13.6394
1763	16.3994	1763	13.4528
1764	16.7342	1764	13.7291
1765	16.5122	1765	13.975
1766	16.7038	1766	14.1616
1767	16.752	1767	14.1121
1768	16.8261	1768	13.9946
1769	17.0671	1769	13.7129
1770	17.3962	1770	13.9692
1771	17.4486	1771	13.8747
1772	17.2164	1772	13.8075
1773	17.6339	1773	13.7388
1774	17.0472	1774	13.504
1775	16.9248	1775	13.5428
1776	16.3361	1776	13.4305
1777	16.0229	1777	13.2098
1778	16.1149	1778	13.1923
1779	16.2067	1779	12.8194
1780	16.3294	1780	12.899
1781	14.7687	1781	12.7119
1782	15.1104	1782	12.9079
1783	15.3391	1783	12.8757
1784	15.3084	1784	12.6936
1785	15.8458	1785	12.417
1786	15.6615	1786	12.6462
1787	16.1574	1787	12.8142
1788	15.9723	1788	12.6628
1789	15.4618	1789	12.5558
1790	15.6528	1790	12.5626
1791	15.9104	1791	12.6431
1792	15.9343	1792	12.4134
1793	16.2101	1793	12.6737
1794	15.7916	1794	12.6882
1795	15.9574	1795	12.781
1796	16.0149	1796	12.8587
1797	15.9101	1797	12.8095
1798	15.5796	1798	12.8651
1799	15.5407	1799	12.8551
1800	15.3352	1800	13.2049
1801	15.2936	1801	13.1085
1802	15.3082	1802	13.2291
1803	15.537	1803	12.9158
1804	15.7456	1804	13.6737
1805	15.9902	1805	13.5122
1806	16.1056	1806	13.4303
1807	16.0974	1807	13.4554
1808	16.6182	1808	13.3237
1809	16.031	1809	13.4643
1810	16.4865	1810	13.4782
1811	16.0839	1811	13.8591
1812	16.039	1812	13.9269
1813	16.0808	1813	13.5835
1814	16.0887	1814	13.797
1815	16.0449	1815	13.496
1816	16.5764	1816	13.629
1817	16.565	1817	13.8958
1818	16.8897	1818	13.8889
1819	17.2856	1819	14.0671
1820	17.8321	1820	14.0835
1821	17.7494	1821	13.7546
1822	17.6613	1822	13.6942
1823	17.6596	1823	13.3365
1824	17.505	1824	13.3053
1825	16.8275	1825	13.3717
1826	16.8549	1826	13.7048
1827	16.9672	1827	13.5994
1828	16.5751	1828	13.5539
1829	16.3689	1829	13.3422
1830	16.7331	1830	13.1972
1831	16.8865	1831	13.0638
1832	16.237	1832	13.1137
1833	16.1468	1833	13.1417
1834	15.8599	1834	13.0518
1835	15.8585	1835	13.3534
1836	16.2667	1836	13.7579
1837	16.4219	1837	13.504
1838	16.8033	1838	13.6002
1839	16.9496	1839	13.8133
1840	17.4203	1840	13.8996
1841	17.6091	1841	13.9691
1842	17.1838	1842	14.0712
1843	17.439	1843	13.973
1844	17.607	1844	13.9132
1845	17.2282	1845	13.9617
1846	16.991	1846	13.8878
1847	17.093	1847	13.6901
1848	17.2679	1848	13.5784
1849	17.7921	1849	13.8176
1850	17.7046	1850	13.7893
1851	17.7963	1851	13.649
1852	18.1665	1852	13.7206
1853	17.7517	1853	13.9362
1854	17.1318	1854	14.0055
1855	17.0481	1855	14.4721
1856	17.4304	1856	14.4139
1857	17.4588	1857	14.4713
1858	17.2844	1858	14.6387
1859	17.0214	1859	14.6822
1860	17.3739	1860	14.7605
1861	17.6928	1861	14.0517
1862	17.7145	1862	14.0069
1863	17.0958	1863	13.7839
1864	17.2094	1864	13.9149
1865	16.7037	1865	14.1596
1866	17.0794	1866	14.0987
1867	16.9196	1867	14.1935
1868	17.3577	1868	14.3203
1869	17.5564	1869	14.2048
1870	17.2557	1870	14.268
1871	16.8272	1871	14.2709
1872	17.2031	1872	13.8524
1873	17.4162	1873	13.7656
1874	17.3882	1874	13.9805
1875	17.6554	1875	13.9814
1876	17.6398	1876	13.9741
1877	17.5377	1877	13.7264
1878	17.1405	1878	13.675
1879	17.1562	1879	13.8059
1880	17.276	1880	14.0941
1881	17.4976	1881	13.7804
1882	17.7525	1882	13.897
1883	18.0188	1883	13.5646
1884	18.7139	1884	13.7508
1885	18.9331	1885	13.692
1886	19.0115	1886	13.4709
1887	18.476	1887	13.8648
1888	18.5295	1888	13.9858
1889	18.0771	1889	13.6416
1890	18.4634	1890	14.0384
1891	17.9166	1891	13.7835
1892	18.3326	1892	14.2824
1893	18.197	1893	14.2518
1894	17.9261	1894	14.3162
1895	17.0976	1895	14.2885
1896	17.3738	1896	14.249
1897	17.4065	1897	14.1969
1898	17.2924	1898	14.2675
1899	17.5805	1899	14.298
1900	17.3812	1900	13.9914
1901	17.8607	1901	14.1434
1902	18.3661	1902	14.2514
1903	17.8476	1903	14.0468
1904	18.1272	1904	14.0826
1905	18.6171	1905	14.441
1906	17.9197	1906	14.8853
1907	17.8602	1907	15.0258
1908	18.015	1908	14.7359
1909	18.2468	1909	14.6782
1910	18.6817	1910	14.9666
1911	18.6319	1911	15.1986
1912	18.456	1912	14.9834
1913	18.0362	1913	14.9684
1914	17.6877	1914	15.0547
1915	17.7973	1915	14.8871
1916	18.7167	1916	14.7483
1917	18.754	1917	14.6886
1918	18.3159	1918	15.1131
1919	18.2734	1919	15.0087
1920	18.6019	1920	15.1135
1921	18.3825	1921	14.8833
1922	19.0998	1922	14.7878
1923	19.1391	1923	14.3491
1924	19.7775	1924	14.4767
1925	19.9863	1925	14.2808
1926	19.3706	1926	14.3576
1927	18.8689	1927	14.1586
1928	18.748	1928	14.005
1929	18.7947	1929	14.1257
1930	18.6565	1930	14.4211
1931	18.1718	1931	14.4426
1932	18.4037	1932	14.4169
1933	17.947	1933	14.4875
1934	18.4527	1934	14.5735
1935	18.1049	1935	14.7009
1936	18.0096	1936	14.7426
1937	18.2756	1937	14.8587
1938	17.8746	1938	14.6387
1939	17.7133	1939	14.8038
1940	17.6216	1940	14.4109
1941	17.4614	1941	14.7506
1942	17.3596	1942	14.6552
1943	17.726	1943	14.2704
1944	18.0239	1944	14.0504
1945	18.2901	1945	13.7766
1946	18.5598	1946	14.0349
1947	18.9345	1947	13.7828
1948	19.4136	1948	13.8242
1949	19.7447	1949	13.8539
1950	19.4415	1950	13.9742
1951	19.4311	1951	14.2921
1952	19.3449	1952	14.4843
1953	19.5051	1953	14.7047
1954	19.7166	1954	14.5303
1955	19.761	1955	14.2205
1956	19.3211	1956	14.2748
1957	18.9704	1957	14.3738
1958	18.8905	1958	13.7576
1959	18.8384	1959	14.0523
1960	18.9367	1960	14.1046
1961	18.6007	1961	13.7857
1962	18.4099	1962	13.6124
1963	18.8601	1963	13.4324
1964	19.3109	1964	13.3393
1965	19.3952	1965	13.2522
1966	20.0796	1966	13.4126
1967	19.7937	1967	13.4469
1968	19.5378	1968	13.3785
1969	19.2995	1969	13.467
1970	19.1753	1970	13.2884
1971	19.5295	1971	13.5575
1972	19.9384	1972	13.1521
1973	19.4351	1973	13.583
1974	18.9345	1974	13.4881
1975	18.6285	1975	13.8203
1976	19.1	1976	14.1012
1977	19.3609	1977	14.1476
1978	19.3335	1978	14.4115
1979	19.0984	1979	14.1636
1980	19.114	1980	14.246
1981	18.1387	1981	14.1126
1982	18.0404	1982	14.3325
1983	17.3524	1983	14.3733
1984	17.4115	1984	14.2847
1985	17.6835	1985	13.9722
1986	17.9333	1986	13.8728
1987	17.4984	1987	13.5507
1988	17.4563	1988	13.6104
1989	17.3126	1989	13.8663
1990	17.1263	1990	13.6259
1991	16.8491	1991	13.8292
1992	16.7851	1992	14.0735
1993	16.618	1993	14.2643
1994	16.8942	1994	13.913
1995	17.0163	1995	13.841
1996	17.2666	1996	13.8422
[truncated: 1,504 more rows]

## Sheet: Fig. 6
Fig. 6C
The number of γH2AX foci
SUNE1
	Vector										USP18-OE										USP18-OE+shTRIM29
0h	5	3	2	0	2	5	3	1	3	0	2	0	0	1	3	4	2	0	1	1	4	2	2	0	4	3	3	5	3	0
0.5h	32	30	34	22	21	22	26	20	28	31	12	11	15	14	20	20	17	16	14	12	23	30	22	26	23	25	34	21	18	18
4h	20	12	15	14	14	15	16	23	16	12	8	12	11	12	10	8	12	9	11	14	13	23	20	18	14	16	15	16	13	14
Fig. 6D
The number of γH2AX foci
HK1
	Vector										USP18-OE										USP18-OE+shTRIM29
0h	1	3	2	4	3	5	4	4	6	3	4	4	3	5	2	5	1	1	3	4	2	2	5	6	1	4	3	2	4	2
0.5h	23	19	25	29	18	22	22	24	27	23	17	15	13	11	14	13	12	13	11	14	24	21	22	19	22	24	21	24	25	24
4h	15	12	10	11	9	11	10	14	12	10	9	8	9	6	5	7	9	6	7	7	14	10	11	13	12	11	13	12	13	15
Fig. 6E
Tail moments of comet assay
SUNE1
	Vector																				USP18-OE																				USP18-OE+shTRIM29
0h	7.6155	7.65447	6.16204	8.19956	5.93486	5.3692	6.99652	6.93948	4.45	8.20745	7.9272	8.06531	4.37396	3.38586	8.73165	5.19897	7.14558	3.58106	4.45526	3.06619	4.79629	3.91649	2.14268	5.54181	4.63944	4.86969	4.06953	6.29338	5.56538	6.11236	3.8939	4.63977	4.13114	8.29119	4.20862	3.13027	6.49395	5.7073	6.65547	3.48049	7.08928	3.69062	5.71718	4.06474	7.06238	6.90833	6.95373	3.04062	5.72742
0.5h	115.964	172.689	174.844	120.837	125.596	136.731	156.505	161.543	136.915	153.827	134.936	141.542	168.773	141.258	128.426	153.497	168.603	116.131	99.9251	169.598	85.7826	104.292	63.97	75.0631	77.8856	56.9197	105.161	112.849	80.9749	90.9523	81.028	72.4896	94.0265	68.8697	74.2808	86.2458	65.8833	80.6245	72.5269	67.2066	131.302	132.404	127.503	122.523	177.202	154.594	100.824	174.89	89.8141
4h	75.3716	80.7033	107.576	102.806	77.2552	100.586	99.2971	111.266	106.636	70.4744	93.4861	69.8632	72.0588	57.354	70.8962	59.1695	88.5801	72.7473	109.195	60.6616	45.6259	35.3397	34.5939	49.4264	48.2823	27.6745	64.3429	47.102	28.451	57.7131	31.9091	47.9626	49.4033	46.9556	33.4788	72.7942	22.4354	37.6868	46.1562	34.0389	91.5753	106.02	71.8914	86.3311	100.756	67.2117	85.4761	105.226	80.6747
Fig. 6F
Tail moments of comet assay
HK1
	Vector																				USP18-OE																				USP18-OE+shTRIM29
0h	2.61688	5.97348	3.04563	9.2837	4.69855	2.11637	2.48211	2.57941	4.78466	5.49529	2.78465	8.16927	6.29821	5.46885	5.19808	4.62907	8.25487	3.37416	6.25515	2.69985	6.61793	4.97217	6.12438	7.78943	7.4805	5.72253	6.07359	7.5179	4.51559	4.37535	6.97321	6.77576	9.69171	5.49707	5.91041	6.03476	6.65374	6.3381	7.26306	6.88759	3.48144	4.97874	3.76259	3.8354	4.94889	4.56812	4.46588	3.8828	7.30199
0.5h	85.7937	116.604	102.293	117.802	79.6901	122.557	132.135	123.378	106.763	79.1327	138.145	88.3685	114.852	137.245	103.019	86.8916	115.26	129.861	78.2752	118.281	66.6381	61.7907	35.7886	48.5423	53.7794	47.4187	52.9366	38.2892	55.6733	37.2318	78.0007	46.4027	62.0262	84.2567	34.8405	57.2971	70.7381	65.1392	78.6834	55.1265	97.4707	124.48	93.0473	103.507	129.676	73.6049	113.269	92.459	82.0289
4h	23.9047	18.2451	22.4359	14.4026	15.5891	17.8719	16.6269	18.1021	15.5752	21.412	15.4181	19.7758	23.3489	19.9712	19.1862	22.6985	28.0774	18.4259	17.3716	21.8532	9.62522	10.935	10.3456	6.62824	9.81097	6.70576	8.33509	6.57098	8.41048	12.4359	6.76989	13.8366	11.5154	12.4896	14.7594	14.7159	13.1923	7.02202	12.3381	7.30613	19.0926	15.8469	22.8872	25.9529	20.0971	27.5529	19.162	18.1233	21.0376
Fig. 6G
Apoptosis rate (%)
	Vector			USP18OE			USP18OE+shTRIM29
SUNE1-IR	18.3	17.51	17.84	12.95	13.55	12.74	18.64	17.87	17.6
HK1-IR	12.29	12.67	11.66	8.37	7.03	7.84	11.88	11.25	11.31
Fig. 6H
Survival fraction after IR
SUNE1
dose(Gy)	Vector			USP18OE			USP18OE+shTRIM29
0	1.00286	0.977143	1.02	1.01799	1.00257	0.979434	1.02198	0.980769	0.997253
2	0.522857	0.557143	0.54	0.809769	0.763496	0.794344	0.502747	0.519231	0.527473
4	0.233143	0.260571	0.24	0.36401	0.382519	0.394859	0.230769	0.224176	0.243956
6	0.048	0.0548571	0.0445714	0.123393	0.120308	0.114139	0.056044	0.0494505	0.0527473
8	0.00714286	0.00571429	0.00857143	0.0205656	0.0218509	0.0244216	0.00549451	0.00686813	0.00686813
HK1
dose(Gy)	Vector			USP18OE			USP18OE+shTRIM29
0	0.956522	1.04348	1	1.0625	0.890625	1.04688	0.965347	1.05446	0.980198
2	0.338164	0.417069	0.439614	0.583333	0.559028	0.546875	0.381188	0.415842	0.427393
4	0.101449	0.11413	0.0951087	0.21875	0.232422	0.211914	0.0909653	0.10396	0.0974629
6	0.0295894	0.0253623	0.0211353	0.0592448	0.0546875	0.0638021	0.0259901	0.0259901	0.0303218
8	0.00253623	0.00253623	0.00253623	0.0109375	0.00820313	0.0109375	0.00259901	0.00259901	0.00259901
Fig. 6J
Tumor volume (mm3)
	Vector						USP18OE						USP18OE+shTRIM29						Vector+IR						USP18OE+IR						USP18OE+shTRIM29+IR
7day	97.0687	174.93	120.121	101.746	150.498	221.057	145.742	103.119	230.136	197.54	230.335	101.232	115.52	140.503	155.584	117.149	147.768	165.035	249.88	148.815	102.01	137.692	161.063	122.351	160.249	192.982	90.3874	172.37	172.37	168.5	201.059	153.166	212.524	219.163	111.243	145.423
9day	281.754	187.298	222.558	221.633	167.71	361.825	139.486	214.751	283.71	309.982	210.403	316.282	273.905	186.104	261.637	383.238	210.686	182.14	257.163	218.897	190.702	124.493	222.78	272.907	182.744	266.772	229.506	198.246	178.15	166.711	220.82	264.128	205.345	216.558	109.722	175.798
11day	350.066	238.4	294.202	440.775	269.179	309.903	206.507	324.046	397.275	466.181	254.807	443.079	430.745	216.546	334.206	416.584	242.362	265.901	296.502	316.474	274.565	257.218	397.492	240.356	327.731	192.188	185.191	266.604	324.159	209.706	252.844	248.551	356.671	228.782	193.722	178.168
13day	295.735	290.849	605.697	513.065	456.012	408.435	288.316	358.129	605.678	604.357	323.642	646.549	472.517	434.803	550.429	640.246	291.746	326.231	307.496	331.586	259.687	259.427	390.259	401.776	199.186	295.401	297.902	184.561	165.997	208.823	226.283	174.398	241.043	254.908	200.653	193.746
15day	636.363	581.34	380.009	469.082	340.943	430.612	364.005	669.272	408.201	531.911	612.406	499.487	661.308	588.119	316.125	496.516	412.548	391.434	430.908	474.015	336.047	282.956	261.154	332.128	217.902	265.362	163.541	337.983	159.422	304.191	214.55	163.171	209.978	187.126	190.348	258.803
17day	463.743	611.077	790.796	630.585	664	711.436	791.035	608.468	510.311	514.916	713.714	666.718	691.966	540.95	566.709	760.827	505.257	541.418	482.815	410.425	429.144	368.676	483.589	390.572	153.733	376.644	232.195	208.182	400.394	336.692	203.881	164.075	174.113	299.486	160.382	333.765
19day	823.69	596.805	678.037	1156.31	766.588	888.638	1121.31	741.576	622.58	1194.54	565.48	598.861	656.258	665.658	903.14	1284.09	666.096	590.625	619.558	513.713	648.448	513.762	554.329	584.299	172.676	374.05	439.112	187.132	205.319	442.892	199.349	234.646	205.341	206.252	402.15	412.936
21day	877.537	788.245	620.599	1118.52	1267.05	990.637	982.48	1126.94	722.703	631.321	659.36	1317.84	1190.96	698.928	835.518	798.132	1154.97	816.397	657.335	642.798	668.277	405.007	584.589	596.654	217.158	189.799	203.059	459.297	434.754	309.227	426.668	261.888	366.574	228.895	282.717	299.182
23day	1163.44	1384.09	1402	774.427	891.982	1039.7	825.761	984.625	1386.52	855.5	1308.3	710.084	909.919	757.369	918.329	1394.53	1410.14	760.394	555.883	668.659	765.075	834.625	582.312	807.235	491.964	242.902	308.219	460.258	236.463	455.104	522.466	300.781	262.995	422.888	340.015	391.04
Fig. 6K
Tumor weight (g)
Vector	1.583	1.172	1.043	0.834	0.864	0.707
USP18OE	0.932	1.13	1.367	1.06	0.763	0.846
USP18OE+shTRIM29	1.17	1.175	0.818	0.958	0.785	1.021
Vector+IR	0.631	0.686	0.49	0.655	0.597	0.653
USP18OE+IR	0.336	0.344	0.247	0.288	0.246	0.207
USP18OE+shTRIM29+IR	0.301	0.272	0.26	0.257	0.332	0.226
[truncated: 11 more columns]

## Sheet: Fig. 7
Fig. 7B
Correlations of locoregional recurrence status with USP18 expression level
USP18	low	57.6	28.6
	high	42.4	71.4
		no	yes
		locoregional recurrence
Fig. 7C
Kaplan-Meier analysis of overall survival ("0" means survive; "1" means death)
overall survival	46.7667	84.5333	64.3	63.3	62.6333	90.5	91.0333	87.5333	87.6667	86.0333	90.0667	58.7	68.4667	56.3333	60.9	58.8333	61.5333	39.4	61.8667	58.5333	60.2667	60.4667	60.4333	59.0667	82.5667	58.8667	82.1	55.7667	58.1667	92.0333	48.3	84.7667	57.7333	75.2333	77.1667	35.4667	55	76.7333	81.3667	41.6333	30.9	51.6667	50.6333	50.1333	51.4667	49.4333	50.9667	32.6333	74.9
low	1	0	0	0	0	0	0	0	0	0	0	0	1	1	0	0	0	1	0	0	0	0	0	0	0	0	0	0	0	0	1	0	0	0	0	1	0	0	0	1	0	0	0	0	0	0	0	1	0
high
Multivariate Cox regression analyses of overall survival
	p value	relative risk	lower limit	upper limit
USP18(High vs Low)	0.001	3.483	1.719	7.059
TNM stage (III-IV vs I-II)	0.021	1.646	1.077	2.514
Age (>=60 vs <60)	0.278	1.422	0.753	2.684
Gender (Female vs Male)	0.224	0.58	0.241	1.395
Fig. 7D
Multivariate Cox regression analyses of disease-free survival ("0" means disease free; "1" means disease)
disease-free survival	46.7667	84.5333	64.3	63.3	48.9333	90.5	91.0333	87.5333	87.6667	86.0333	90.0667	58.7	10.6333	50.2	60.9	58.8333	61.5333	39.4	61.8667	58.5333	60.2667	60.4667	60.4333	59.0667	82.5667	58.8667	82.1	55.7667	58.1667	53.5667	44.7667	84.7667	57.7333	75.2333	77.1667	21.9333	55	76.7333	81.3667	38.6333	30.9	51.6667	50.6333	50.1333	51.4667	49.4333	50.9667	17.6	74.9
low	1	0	0	0	1	0	0	0	0	0	0	0	1	1	0	0	0	1	0	0	0	0	0	0	0	0	0	0	0	1	1	0	0	0	0	1	0	0	0	1	0	0	0	0	0	0	0	1	0
high
Multivariate Cox regression analyses of disease-free survival ("0" means disease free; "1" means disease)
	p value	relative risk	lower limit	upper limit
USP18(High vs Low)	<0.001	3.18	1.799	5.621
TNM stage (III-IV vs I-II)	0.007	1.561	1.128	2.16
Age (>=60 vs <60)	0.492	1.203	0.71	2.04
Gender (Female vs Male)	0.088	0.536	0.262	1.098
Fig. 7E
Kaplan-Meier analysis of locoregional recurrence-free survival ("0" means no locoregional recurrence; "1" means locoregional recurrence)
locoregional recurrence-free survival	46.7667	84.5333	64.3	63.3	48.9333	90.5	91.0333	87.5333	87.6667	86.0333	90.0667	58.7	68.4667	56.3333	60.9	58.8333	61.5333	39.4	61.8667	58.5333	60.2667	60.4667	60.4333	59.0667	82.5667	58.8667	82.1	55.7667	58.1667	53.5667	44.7667	84.7667	57.7333	75.2333	77.1667	35.4667	55	76.7333	81.3667	38.6333	30.9	51.6667	50.6333	50.1333	51.4667	49.4333	50.9667	32.6333	74.9
low	0	0	0	0	1	0	0	0	0	0	0	0	0	0	0	0	0	0	0	0	0	0	0	0	0	0	0	0	0	1	1	0	0	0	0	0	0	0	0	1	0	0	0	0	0	0	0	0	0
high
Multivariate Cox regression analyses of locoregional recurrence-free survival
	p value	relative risk	lower limit	upper limit
USP18(High vs Low)	0.003	3.575	1.539	8.304
TNM stage (III-IV vs I-II)	0.755	1.072	0.693	1.658
Age (>=60 vs <60)	0.664	1.188	0.547	2.576
Gender (Female vs Male)	0.899	1.058	0.441	2.542
[truncated: 151 more columns]

## Sheet: Fig. S1
Fig. S1C
USP18 expression levels in different tumors and normal tissues
GSE12452
normal	7.26398	6.89916	7.61623	8.20332	7.08992	7.65557	6.06737	7.29637	8.10026	7.28867
NPC	7.93829	8.04576	8.78437	7.39329	10.4751	9.62153	9.40405	8.32458	8.49746	8.15582	8.59758	9.30816	9.04552	8.69638	10.0776	7.306	9.40819	7.55779	8.25322	8.80746	7.17845	10.0185	8.12493	8.99384	8.30144	9.00105	8.52633	8.4019	8.76062	8.58466	8.36297
GSE53819
normal	12.2621	12.665	13.2255	13.1737	12.6505	14.31	12.3289	12.2025	12.9746	13.8709	12.4728	12.7855	12.6686	17.2967	12.7623	12.4093	11.7013	12.3383
NPC	15.0959	15.3127	14.9512	14.7039	12.9742	14.4455	14.303	14.2012	14.675	14.7645	13.6372	14.8264	16.8697	15.2208	14.624	14.4499	13.2771	14.3623
GSE180272
normal	9.82465	9.58887	9.81582	9.61396	9.81192	10.1014	10.2638	8.60447	9.59263	10.6207	10.356	9.37414	13.0964	10.238	10.2037	12.0575	11.7774	11.5872
NPC	11.5788	11.9798	10.8405	10.4285	11.9945	13.7573	12.5872	10.3976	11.4	10.4607	12.7295	11.797	13.198	12.7677	12.9485	11.966	12.6729	11.3487
Fig. S1D
USP32 expression levels in different tumors and normal tissues
GSE12452
normal	7.32667	6.85615	8.37863	7.94713	8.2975	7.78678	6.75417	7.46948	8.48986	8.25698
NPC	7.90469	7.05518	8.59269	8.81945	8.67747	7.74089	7.22806	7.76616	7.93119	8.81329	8.73827	6.38708	8.71771	7.83528	7.93943	8.55788	7.77849	8.54876	7.77487	8.19982	8.46738	8.97105	8.7694	8.11814	8.98788	8.09961	8.32458	8.6373	7.98302	8.2509	8.13474
GSE53819
normal	10.6077	10.7327	10.631	11.0084	10.594	11.2217	11.2555	11.3346	11.1093	11.008	10.7708	10.9989	10.9609	11.0397	11.2145	10.7991	11.1541	10.7335
NPC	11.1119	11.1976	11.631	11.18	10.7346	11.1462	10.8844	11.1036	11.6566	10.5741	10.75	11.2104	13.1707	11.7635	10.6644	11.533	11.3199	11.0783
GSE180272
normal	7.9117	8.23292	8.32649	8.59091	8.56517	8.29196	8.62473	8.37549	8.47926	8.71243	8.41491	8.83227	7.85787	7.99571	8.47058	8.18049	7.96747	8.52686
NPC	8.0804	8.34703	6.93906	6.90753	8.50421	8.51375	7.82534	8.95909	8.60018	8.37319	8.48864	7.19728	7.97545	8.68168	8.53028	8.3155	8.46182	6.88478
Fig. S1E
Clinical characteristics of 4 paired nasopharyngeal carcinoma samples with or without recurrence
		Recurrence	No Recurrence	P value
Sex	Female	1	1	1
	Male	3	3
Age	< 60	3	3	1
	>=60	1	1
T stage	T1-2	2	1	1
	T3-4	2	3
N stage	N0-1	2	1	1
	N2-3	1	2
Overall stage	I-II	2	1	1
	III-IV	2	3
Fig. S1H
Relative USP18 mRNA expression after radiation
	0h			2h			4h			8h			12h			24h
SUNE1	1.00975	0.98214	1.00975	1.30767	1.28076	1.38223	1.53368	1.44093	1.48144	1.56917	1.49485	1.54756	2.02792	1.79005	1.89212	2.76525	3.00888	2.88676
HK1	1.07177	0.986233	0.946058	1.26313	1.3632	1.34443	1.40444	1.42405	1.44393	1.75686	1.55079	1.61664	1.7411	1.75321	1.93187	3.65533	3.89062	3.75809
Fig. S1I
Relative USP18 mRNA expression after IFNβ treatment
	USP18
SUNE1-Vehicle	1.02101	0.993092	0.986233
SUNE1-IFNβ	42.6065	49.9703	45.349
HK1-Vehicle	1.00905	1.03025	0.961261
HK1-IFNβ	60.2546	86.4024	57.8001

## Sheet: Fig. S2
Fig. S2C
Survival fraction after IR
SUNE1
dose(Gy)	NC			KO1			KO2
0	0.974763	0.993691	1.03155	0.917031	0.695961	0.969432	0.972656	1.07812	0.949219
2	0.619874	0.634069	0.700315	0.451965	0.484716	0.451965	0.426406	0.445703	0.407422
4	0.236593	0.241851	0.254995	0.112809	0.131004	0.134643	0.120443	0.136719	0.126953
6	0.0567823	0.0544164	0.0615142	0.0163755	0.0229258	0.0262009	0.0175781	0.0185547	0.0224609
8	0.0144913	0.0133084	0.0112382	0.00450328	0.00573144	0.0036845	0.00256348	0.00266211	0.00219727
Fig. S2D
Apoptosis rate (%)
SUNE1
	NC			KO1			KO2
Ctrl	2.69	2.72	2.31	5.87	5.49	5.26	6.26	5.84	5.43
IR	7.34	6.74	6.64	16.34	16.33	15.18	23.46	20.83	20.44
Fig. S2E
The number of γH2AX foci
SUNE1
	NC										USP18-KO1										USP18-KO2
0h	3	2	4	1	0	2	1	2	3	3	2	4	5	4	3	4	5	5	2	6	4	6	3	1	4	4	4	5	4	3
0.5h	34	32	34	33	33	35	32	32	33	34	42	42	45	45	40	41	42	45	44	46	43	44	44	45	45	41	47	48	42	49
4h	23	21	23	23	22	24	24	22	21	20	26	27	27	28	28	26	24	28	28	29	28	25	27	26	26	25	26	28	26	27
Fig. S2F
Tail moments of comet assay
SUNE1
	NC																				USP18-KO1																				USP18-KO2
0h	2.01405	1.02033	1.04514	1.26457	1.05575	1.98402	1.1526	1.61356	2.09566	3.57296	1.0831	1.04401	1.07222	1.41196	2.54533	1.94181	1.54053	1.12409	1.06768	2.98447	1.51767	1.67981	3.80516	2.25207	1.38336	3.83273	1.35744	1.1877	1.34844	4.12676	2.91789	1.64482	1.34138	2.53335	2.22385	2.38775	2.16106	2.1264	1.52906	4.51968	1.36523	1.6734	1.35222	1.64897	2.82137	1.52963	1.92672	2.00226	1.81744
0.5h	40.1716	31.96	39.5965	36.0457	34.9451	28.7348	30.8494	32.3812	33.4963	43.7684	41.6935	30.3106	35.3184	39.8974	35.3876	31.6147	38.2979	41.5806	28.396	39.1958	63.8862	45.4043	59.1648	42.9497	41.6002	46.1944	46.9658	51.7216	44.0622	46.811	52.2755	60.0405	53.7449	49.6353	52.1562	43.1033	64.91	55.4317	57.6882	49.2046	50.1921	47.6844	48.2655	65.0628	52.5839	58.8549	55.7343	60.3768	48.4072
4h	18.2495	13.8519	16.326	13.2192	7.57465	11.8504	13.3852	11.2766	11.0683	11.7469	9.53247	14.9988	11.8451	12.5697	12.0024	15.5468	10.0685	9.83838	7.6616	12.7261	14.7353	20.4375	23.5922	19.5117	16.1144	23.4479	16.4155	23.1074	15.2851	24.4821	18.3632	28.5908	25.5153	23.9412	27.6994	28.6141	22.3255	18.6249	17.5304	17.5886	25.1776	19.8102	25.951	17.3866	17.3977	21.4354	15.7061	16.3867	29.2022
[truncated: 11 more columns]

## Sheet: Fig. S3
Fig. S3A
HK1+IR
	NC+Vehicle			USP18-KO+Vehicle			USP18-KO+Ruxolitinib
Apoptosis rate (%)	8.75	9.18	8.29	13.43	13.18	12.88	13.47	12.95	13.2
	NC+Isotype			USP18-KO+Isotype			USP18-KO+Anifrolumab
Apoptosis rate (%)	11.24	11.57	11.34	18.99	18.61	17.63	17.44	17.65	16.45
Fig. S3B
The number of γH2AX foci
HK1
	NC+Vehicle										USP18-KO+Vehicle										USP18-KO+Ruxolitinib
0h	1	2	4	2	1	2	3	2	4	1	2	4	3	4	2	1	5	1	2	1	4	2	4	5	1	1	2	3	3	3
0.5h	34	37	30	33	33	35	32	34	32	34	45	48	49	44	45	48	50	46	46	47	52	49	47	46	48	45	46	44	47	48
4h	20	22	18	21	16	21	16	23	19	17	29	26	27	29	28	25	24	23	28	25	27	28	29	28	26	25	25	24	26	25
	NC+Isotype										USP18-KO+Isotype										USP18-KO+Anifrolumab
0h	4	1	2	3	1	1	4	2	2	3	1	4	1	3	4	1	4	2	4	3	5	1	2	2	1	4	3	3	4	1
0.5h	30	34	31	32	32	34	31	33	33	30	43	45	44	48	42	46	47	45	47	43	43	42	48	50	42	46	47	46	44	43
4h	24	21	22	19	22	21	23	24	24	21	31	26	32	30	29	28	28	27	26	27	27	28	29	26	32	26	31	28	30	29
Fig. S3C
Tail moments of comet assay
HK1
	NC+Vehicle																				USP18-KO+Vehicle																				USP18-KO+Ruxolitinib
0h	10.5321	5.31991	6.78585	7.05914	6.53628	7.70531	11.837	8.08633	8.92349	6.19569	9.98504	11.119	9.53428	8.54242	7.386	10.9613	11.6011	7.89307	7.0011	10.3518	6.03173	7.43912	5.7783	8.03454	11.6259	9.24345	13.7025	7.37695	15.0324	10.3478	10.749	10.654	12.1296	7.21915	14.9626	10.3702	10.5661	7.89918	12.5593	10.052	10.2863	13.4914	9.94883	8.42048	9.8847	9.69233	8.39623	10.7108	8.75135
0.5h	90.1824	87.8583	83.1502	73.4523	87.5024	68.9114	74.3414	73.2699	70.7003	86.5904	85.3158	78.9095	68.1942	89.9774	77.4418	86.1675	73.6374	83.3166	88.8794	79.3041	115.582	150.547	134.672	128.108	134.039	122.954	123.919	116.956	146.724	129.918	135.464	147.975	146.036	144.581	133.714	130.417	122.156	120.292	119.988	116.252	149.113	126.55	144.517	121.489	130.813	129.201	120.101	117.977	144.904
4h	29.2835	30.1023	43.836	37.2129	42.0074	41.9983	33.0384	44.852	29.0985	38.107	39.5885	30.6059	28.9315	47.2574	43.5938	32.6766	27.3978	31.8271	39.9523	44.5007	73.6887	63.1163	64.3724	61.3448	70.7785	61.3638	70.2532	70.1388	55.7959	60.8384	52.1195	52.7027	63.7015	53.0423	54.5512	57.602	59.8541	50.2892	58.0139	49.6639	69.09	59.1945	68.1877	54.8365	69.27	55.0684	62.5647	50.1307	74.1852
	NC+Isotype																				USP18-KO+Isotype																				USP18-KO+Anifrolumab
0h	11.3228	21.7416	23.7615	24.7821	10.9205	10.2304	15.0951	14.8644	18.7618	15.7746	17.0168	23.9048	10.1469	9.11218	10.49	9.93692	12.1031	10.9179	12.1795	14.7514	18.4408	15.7078	17.5189	18.1536	17.9282	21.1898	16.8048	16.1279	14.5724	22.4726	23.917	24.8093	19.7281	17.7099	26.6949	22.2618	13.2491	17.0956	14.6177	15.3232	15.6531	12.8469	19.7701	21.1908	19.1787	22.0956	21.2792	17.3981	26.3693
0.5h	81.4479	85.0563	80.9811	97.9391	91.2944	85.1323	95.8593	76.2899	91.1599	74.0081	75.9789	76.6361	102.042	104.842	103.545	102.927	101.95	104.941	84.791	81.7736	130.286	129.999	125.451	127.739	129.553	143.817	136.952	143.575	132.67	138.89	144.643	146.751	122.595	121.148	142.827	128.941	142.403	127.636	155.885	121.594	136.825	137.486	135.976	134.969	133.601	136.564	149.451	122.372	144.981
4h	43.1663	42.2945	31.3839	32.5936	31.2212	31.3555	56.242	34.8336	44.744	42.8969	43.9376	37.7356	35.2717	32.9742	36.1357	51.8272	47.936	35.1784	48.5727	47.3348	83.9591	67.0022	82.7738	57.3422	60.6472	55.1292	67.6345	79.3333	65.6955	52.0935	55.839	68.1999	67.7584	55.6979	70.2689	73.5604	65.094	73.8084	57.1541	78.8612	79.8783	55.717	63.2411	56.884	76.6717	59.4239	86.6632	64.9335	69.7417
Fig. S3D
Relative expression in HK1
	NC			NC+IR			USP18-KO			USP18-KO+IR
USP18	0.856782	1.08448	1.07699	2.02371	1.99585	1.86219	0.556325	0.564091	0.541112	1.23713	1.23713	1.26313
IFIT1	1.03526	0.986233	0.97942	1.53688	1.47427	1.49485	1.13053	0.997923	0.99103	1.43396	1.54756	1.53688
IFIT2	0.931095	1.03311	1.0403	2.06623	2.27679	2.22993	1.03814	0.935623	0.849096	2.57934	2.40661	2.61534
MX1	0.984184	0.957271	1.06216	5.08765	5.60611	4.07556	2.20993	1.91057	2.45207	6.3072	5.96698	5.80381
ISG15	0.97942	1.02101	1	2.51403	2.53151	2.54912	0.931095	0.880869	0.99103	2.11404	2.34567	2.12874
OAS1	0.993092	0.965936	1.04247	6.49802	6.06287	6.36429	2.19923	2.10964	1.84933	8.11168	8.28212	7.88986
CXCL10	1.00696	0.933033	1.06437	1.47427	1.61328	1.53688	0.997923	1.01185	1.10726	1.91853	1.91853	1.98618
[truncated: 11 more columns]

## Sheet: Fig. S4
Fig. S4A
Relative USP18 mRNA expression
HONE1-Parental	1.01396	0.97942	1.02101
HONE1-IR-R	2.88786	2.54912	2.90795
Fig. S4B
Relative USP18 mRNA expression
USP18-siNC	0.97716	1.01162	1.01162
USP18-si1	0.296616	0.254664	0.235969
USP18-si2	0.23761	0.23761	0.245989
Fig. S4C
Survival fraction after IR in HONE1-IR-R
dose(Gy)	USP18-siNC			USP18-si1			USP18-si2
0	0.98556	0.953069	1.06137	0.948454	1.02062	1.03093	0.959596	1.0404	1
2	0.68231	0.703971	0.725632	0.536082	0.515464	0.546392	0.484848	0.494949	0.474747
4	0.444043	0.454874	0.400722	0.340206	0.350515	0.319588	0.313131	0.333333	0.323232
6	0.314079	0.357401	0.227437	0.237113	0.226804	0.216495	0.212121	0.20202	0.181818
8	0.205776	0.249097	0.205776	0.0927835	0.113402	0.103093	0.0505051	0.0707071	0.0606061
Fig. S4D
Apoptosis rate (%)in HONE1-IR-R
	USP18-siNC			USP18-si1			USP18-si2
Ctrl	8.85	8.55	7.84	10.06	9.43	10.64	10.77	11.16	10.99
IR	30.57	30.6	31.18	37.03	35.42	36.43	38.56	36.34	37.67

[truncated: 4 more sheets: Fig. S5, Fig. S7, Fig. S9, Fig. S10]
